# Supplementary material for: circNDUFB2 inhibits non-small cell lung cancer progression via destabilizing IGF2BPs and activating anti-tumor immunity
Source: Nat Commun. 2021 Jan 12;12:295. doi: 10.1038/s41467-020-20527-z (PMC7804955; doi:10.1038/s41467-020-20527-z)
Supplement: Supplementary file 5 — Supplementary Data 1 [file 41467_2020_20527_MOESM5_ESM.xls]

## Sheet: Sheet1
Supplementary Data 1. 109 significantly dysregulated circRNAs
# Fold Change cut-off: 2.0 # P-value cut-off: 0.05 # Condition pairs:Tumorous tissue vs Nontumorous tissue # Column A: probeID it represents probe name. # Column B: P-value, P-value calculated from paired t-test. # Column C: FDR, FDR is calculated from Benjamini Hochberg FDR. # Column D: FC (abs), the absolute ratio (no log scale) of normalized intensities between two conditions. # Column E: Regu…
Tumorous tissue_vs_nontumorous tissue2.0 fold up regulated CircRNAs
	P-value and FDR		Fold change and Regulation		Annotations										Group--Raw Intensity		Group--Normalized Intensity		Raw Intensity						Normalized Intensity
probeID	P-value	FDR	FC (abs)	Regulate	circRNA	Alias	circRNA_type	chrom	strand	txStart	txEnd	best_transcript	GeneSymbol	Sequence	group-tumorous tissue(raw)	group-nontumorous tissue(raw)	group-tomorous tissue(normalized)	group-nontumorous tissue(normalized)	[T1](raw)	[T2](raw)	[T3](raw)	[N1](raw)	[N2](raw)	[N3](raw)	[T1](normalized)	[T2](normalized)	[T3](normalized)	[N1](normalized)	[N2](normalized)	[N3](normalized)
ASCRP001317	2.73906e-05	0.0477745	0.422342	down	hsa_circRNA_100945	hsa_circ_0008602	exonic	chr11	-	106849344	106856857	uc001pjg.1	GUCY1A2	TTCTTCAGTGTACTGCTAATATACTCGCCTCAGACGATACAGCAGA	367.333	367	6.60546	7.84897	367	293	442	312	430	359	6.33061	6.54148	6.94427	7.5773	7.77248	8.19713
ASCRP003742	6.48946e-05	0.0477745	0.0834001	down	hsa_circRNA_103444	hsa_circ_0008797	exonic	chr3	-	119582265	119624699	uc003edn.3	GSK3B	ACCACTCAAGATGTATGGTCTGCTGGCTGTGTGTTGGCTGAGCTGT	594.333	2452.67	8.10509	11.6889	644	488	651	2179	3125	2054	8.05519	8.18603	8.07405	11.6	11.8262	11.6405
ASCRP003386	9.33437e-05	0.0477745	0.220565	down	hsa_circRNA_103082	hsa_circ_0060828	exonic	chr20	-	48744511	48760158	uc002xvf.3	TMEM189-UBE2V1	ATCACCACAGGCAAGCGCCTCCAGGAGTGGTGCTCTGTGATCCTGT	538	914.333	7.81676	9.99748	631	387	596	926	1029	788	8.01393	7.61948	7.81688	10.196	9.83602	9.96046
ASCRP004767	9.84534e-05	0.0477745	0.142566	down	hsa_circRNA_104513	hsa_circ_0007518	exonic	chr7	+	140402665	140404763	uc003vwa.3	NDUFB2	ACTCTGTACAATGCCGGTGGTGGTGTGCACATTGAGCCCCGGTATA	810	2377	8.79974	11.61	901	673	856	2172	2916	2043	8.7813	8.85974	8.75817	11.5771	11.6306	11.6223
ASCRP004399	0.000155828	0.0604924	0.0764983	down	hsa_circRNA_104126	hsa_circ_0076798	exonic	chr6	-	53365044	53365148	uc003pbv.1	GCLC	ATCATCAATGGGAAGGTGGCAATGCAGTGGTGGATGGTTGTGGCAA	417.333	1444	7.1413	10.8497	442	337	473	1319	1810	1203	7.12481	7.15802	7.14108	10.8526	10.9352	10.7614
ASCRP001206	0.000279794	0.0667473	0.244314	down	hsa_circRNA_100832	hsa_circ_0022378	exonic	chr11	-	61574135	61578547	uc001nsh.3	FADS1	ATACTTCTTCCTAAGCCCAGGCTGGCTGGCTGCAGCATGACTTTGG	1667.67	3135	10.0899	12.1231	1861	1380	1762	2857	3654	2894	10.0734	10.0874	10.1089	12.1605	12.1297	12.0792
ASCRP001360	0.000291582	0.0667473	0.197736	down	hsa_circRNA_100989	hsa_circ_0000370	exonic	chr11	+	128628009	128651918	uc009zci.3	FLI1	TCACGATTGAGTGTCAAAGAAGGAGGCTCTGTCGGTGGTGAGCGAC	1553.33	3384.33	9.96476	12.3031	1694	1189	1777	3088	3807	3258	9.90912	9.833	10.1522	12.2776	12.2203	12.4114
ASCRP000549	0.000297608	0.0667473	0.0630693	down	hsa_circRNA_100160	hsa_circ_0011536	exonic	chr1	+	35824525	35827390	uc009vuu.3	ZMYM4	CAATGCTCAAGTGGTGGTATCATGGATACAGAAATGTCTGAAGATA	236.667	259.333	2.32193	6.30885	243	196	271	241	313	224	2.32193	2.32193	2.32193	6.37764	6.37764	6.17126
ASCRP000150	0.000356759	0.0667473	0.0971007	down	hsa_circRNA_000911	hsa_circ_0001184	intronic	chr21	+	34797903	34797990	NM_005534	IFNGR2	AAACATCACTATGGCTGGTGAACGTGTGTGCTGGTGTCCCTGGGCA	664.333	2533.67	8.33662	11.701	721	467	805	2301	2473	2827	8.31167	8.10145	8.59675	11.7064	11.3437	12.0528
ASCRP001842	0.000374777	0.0667473	0.10373	down	hsa_circRNA_101491	hsa_circ_0034762	exonic	chr15	+	42103080	42105299	uc001zoj.4	MAPKBP1	GGAGCTGAGGGTGTGTGGTTGTGTTGTTCAATCCCCGGAAACACAA	3310.67	14979	11.2283	14.4974	3660	2759	3513	14624	16709	13604	11.1659	11.2623	11.2568	14.5616	14.4653	14.4653
ASCRP001264	0.000378269	0.0667473	0.147272	down	hsa_circRNA_100891	hsa_circ_0023685	exonic	chr11	-	77085372	77103586	uc001oyg.4	PAK1	TTCTAATGCCTTGTAGCTGCTGCTGGTGGTGACAATGTCAAATAAC	586.667	1444.33	8.08713	10.8506	595	494	671	1217	1755	1361	7.89573	8.21262	8.15304	10.6978	10.8698	10.9841
ASCRP000004	0.000489049	0.0691632	0.170255	down	hsa_circRNA_000031	hsa_circ_0000009	intronic	chr1	+	2225564	2225807	NM_003036	SKI	ATTGGCACTCAGTGACCATCAGGCTGGCTGTGTGCGGCAGCTTCCT	479	965.667	7.56669	10.1209	481	399	557	792	1198	907	7.36981	7.70954	7.62071	9.98677	10.151	10.225
ASCRP000379	0.000498859	0.0691632	0.0992018	down	hsa_circRNA_002086	hsa_circ_0001693	exonic	chr7	-	30590251	30601744	ENST00000434399	AC005154.6	CTATCCACAGTTTTCCTAAAATTCCCTTTTCCACTGGTGTGTGGTG	689.333	2541	8.44511	11.7786	682	592	794	2269	3179	2175	8.1765	8.60047	8.55836	11.6543	11.894	11.7876
ASCRP003085	0.00065685	0.0849964	0.108804	down	hsa_circRNA_102774	hsa_circ_0055412	exonic	chr2	-	85625142	85626408	uc010fgj.1	CAPG	ATCTGGAAGGAACATCTTCGCCTGGTGTGGTGGAAAGTCCAACATC	501	1475.67	7.6756	10.8758	526	393	584	1206	1849	1372	7.60474	7.66284	7.75922	10.6484	10.9841	10.9949
ASCRP005281	0.000790063	0.0902066	0.34135	down	hsa_circRNA_105034	hsa_circ_0001947	exonic	chrX	+	147743428	147744289	uc004fco.3	AFF2	AAACAAGTGAAACAAACAAAGGTGATGCACTTGCCAACCGAGTCCA	334.667	359	6.18623	7.73691	384	281	339	367	437	273	6.54663	6.35432	5.65773	8.17401	7.83067	7.20604
ASCRP004291	0.000959372	0.0934988	3.2856	up	hsa_circRNA_104016	hsa_circ_0075048	exonic	chr5	+	172336669	172341841	uc003mby.4	ERGIC1	CATCAACAAGTGTGAACGAGCTCTATGTCGATGACCCAGACAAGGA	655.333	273.667	8.33426	6.6181	708	562	696	249	330	242	8.26358	8.49412	8.24508	6.55944	6.68042	6.61446
ASCRP000343	0.0013602	0.112137	4.27405	up	hsa_circRNA_001846	hsa_circ_0000520	intragenic	chr14	-	20811436	20811559	NR_002312	RPPH1	CTCCCTGAGCTTCGGGGAGGGAAGCTCATCAGTGGGGCCACGAGCT	3660	662.667	11.3844	9.28881	3978	2962	4040	610	733	645	11.2776	11.3614	11.5143	9.21327	9.1189	9.53427
ASCRP004574	0.00148389	0.115209	0.0560231	down	hsa_circRNA_104310	hsa_circ_0079385	exonic	chr7	+	6624646	6624891	uc003sqh.3	ZDHHC4	TTATGGACACGGTCTTTCTTATTCAGGTGTGTGTAACTGGTGTGTG	405.333	1839.33	7.03633	11.1942	455	325	436	1750	2017	1751	7.22223	6.99416	6.89259	11.1567	11.0644	11.3614
ASCRP002567	0.00180139	0.120158	0.165218	down	hsa_circRNA_102239	hsa_circ_0000817	exonic	chr17	+	80521229	80529746	uc002kfm.1	FOXK2	ACTACAGGACTGCGGACAAGGGCTGGCAGGTGCACATTCAGGTTCC	307	422.333	5.6795	8.27705	319	253	349	364	535	368	5.38024	5.80692	5.85133	8.14712	8.44253	8.24151
ASCRP000018	0.00182907	0.120158	3.923	up	hsa_circRNA_000167	hsa_circ_0000518	intragenic	chr14	-	20811404	20811554	NR_002312	RPPH1	TCCGCGCGAGCTCATCAGTGGGGCCACGAGCTGAGTGCGTCCTGTC	11584.7	1674.67	13.0414	11.0694	12319	9177	13258	1441	1959	1624	12.7392	13.0511	13.3339	10.9352	11.0109	11.2623
ASCRP002823	0.00184126	0.120158	0.133131	down	hsa_circRNA_102509	hsa_circ_0006446	exonic	chr19	+	34685382	34687668	uc002nva.4	LSM14A	GGTGCTGTTGGTGTTGTTCGATCCTTTGGTACAGAAGACAGACCGA	283.333	369.333	4.95631	7.86539	303	219	328	316	440	352	4.7892	4.6995	5.38024	7.62741	7.85164	8.11712
ASCRP000647	0.00189103	0.120158	0.204744	down	hsa_circRNA_100259	hsa_circ_0006677	exonic	chr1	-	67356836	67371058	uc001dcx.3	WDR78	AGTTTCACAGGAACAATGCCACACAACCAAAGAAGTCTATTAGCTT	326.667	421	6.00629	8.29439	356	239	385	420	438	405	6.17292	5.43684	6.4091	8.54426	7.84015	8.49878
ASCRP002309	0.00194471	0.120158	0.250138	down	hsa_circRNA_101969	hsa_circ_0041821	exonic	chr17	-	7225183	7225329	uc002gga.1	NEURL4	AAGTCTTTGAGTGGCTGGCGTGGCTCACCGATTCCACAGTACTTGC	1558.67	2858.67	9.97649	11.9757	1668	1236	1772	2647	3170	2759	9.88872	9.89782	10.1429	12.0528	11.8692	12.005
ASCRP001273	0.00204288	0.120158	2.76208	up	hsa_circRNA_100900	hsa_circ_0002476	exonic	chr11	-	77649696	77652297	uc001oyt.3	INTS4	TGAGATGTATGGGCTCTATGGAGCAAGTCAGTTCTCATTTCTTGGA	551.667	268.333	7.92202	6.45626	602	489	564	239	341	225	7.9262	8.18892	7.65093	6.33658	6.82633	6.20587
ASCRP001697	0.00220823	0.124763	2.27382	up	hsa_circRNA_101338	hsa_circ_0031570	exonic	chr14	-	31849672	31852977	uc001wrf.4	HEATR5A	ATGACATTAGGTCTCCTTGACAGTATCTTGTCAGTTATTCTTCATC	525.333	275.667	7.80905	6.62393	563	434	579	247	343	237	7.77138	7.9257	7.73007	6.52068	6.85154	6.49958
ASCRP004372	0.00254847	0.124763	0.0837495	down	hsa_circRNA_104099	hsa_circ_0076092	exonic	chr6	+	35195356	35201078	uc003okg.1	SCUBE3	ACATGCATCGATGTGGATGAGTGTGTGGAGGGGACTGACAACTGCC	316.667	690	5.82537	9.40315	363	235	352	680	739	651	6.26647	5.30316	5.90648	9.49549	9.13908	9.57488
ASCRP002298	0.00271663	0.124763	0.11361	down	hsa_circRNA_101958	hsa_circ_0041555	exonic	chr17	-	4192524	4200109	uc002fxs.3	UBE2G1	GTTGATGCTGCGTGAAGGTGGTGTTTTTAAGGCTCATCTTACTTTC	514	1428.33	7.69968	10.8375	553	360	629	1168	1683	1434	7.7312	7.40216	7.96569	10.5901	10.8285	11.094
ASCRP005102	0.00281381	0.124763	0.380515	down	hsa_circRNA_104855	hsa_circ_0087888	exonic	chr9	-	111795586	111800397	uc022bln.1	TMEM245	AGCCTCAGCGAGGGGTGTTTGATGCTTCCCTCAAAATGGCTGGCTT	820.333	1028	8.81532	10.2093	919	652	890	1031	1204	849	8.82808	8.79084	8.82702	10.3445	10.196	10.0874
ASCRP002761	0.00294084	0.124763	0.187472	down	hsa_circRNA_102442	hsa_circ_0049271	exonic	chr19	-	10610070	10610756	uc002moq.1	KEAP1	TTTTGGGGAGGTCCCTGAGTGCCAGAGGTGGTGGTGTTGCTTATCT	5835.33	15968.7	12.1143	14.5295	5877	4866	6763	14585	19491	13830	11.7876	12.2776	12.2776	14.4653	14.5616	14.5616
ASCRP000311	0.00296872	0.124763	0.190009	down	hsa_circRNA_001654	hsa_circ_0001605	intronic	chr6	+	42903447	42905047	NM_006586	CNPY3	GGAAGGTCAGGCCTGCATGTATCTTAGTGTGTCTGCTGGTGTGAGT	373.333	631	6.73421	9.13007	386	316	418	531	871	491	6.5696	6.87835	6.75466	8.95802	9.50445	8.92773
ASCRP000071	0.00299543	0.124763	4.46148	up	hsa_circRNA_000585	hsa_circ_0000515	intragenic	chr14	-	20811305	20811534	NR_002312	RPPH1	AACAGACTCACGGCCAGCGAACTGAGTGCGTCCTGTCACTCCACTC	8836	1202.33	12.6604	10.5029	9792	7038	9678	1037	1543	1027	12.373	12.7392	12.8689	10.3867	10.6375	10.4843
ASCRP001359	0.00299543	0.124763	0.205547	down	hsa_circRNA_100988	hsa_circ_0000369	exonic	chr11	+	128628009	128642880	uc009zci.3	FLI1	TGTCACACCTCAGTTACCTCAGGGAAAGAGGCTCTGTCGGTGGTGA	1841.33	3853.67	10.258	12.5405	1927	1571	2026	3766	4346	3449	10.1152	10.3385	10.3202	12.6211	12.4114	12.5889
ASCRP000144	0.00327887	0.124763	0.103445	down	hsa_circRNA_000881	hsa_circ_0000788	intronic	chr17	+	55372279	55372525	NM_138962	MSI2	ATGATGGATGGGCCTAGTTTGCCTTTGAGTGTGTGTCTGTTTGGGG	493	1495	7.64874	10.9218	530	441	508	1335	1802	1348	7.62802	7.96521	7.353	10.8739	10.9273	10.9642
ASCRP004434	0.00338195	0.124763	0.209758	down	hsa_circRNA_104161	hsa_circ_0077514	exonic	chr6	-	105259185	105281048	uc003pqu.1	HACE1	AACTCCATTGTACTTTGCTTGCAGATACATTGGCTGGCTGTGAATG	1135	2421.33	9.42698	11.6802	1279	782	1344	2333	2881	2050	9.46774	9.18235	9.63084	11.7876	11.6223	11.6306
ASCRP004466	0.00340671	0.124763	0.123507	down	hsa_circRNA_104193	hsa_circ_0077930	exonic	chr6	-	135748304	135778851	uc003qgh.3	AHI1	GATTTCCATGTTGCAGATAATAATGAAGATGTTGATGGTGATGGTG	736.667	2329	8.54434	11.5617	919	503	788	2152	2840	1995	8.82808	8.26358	8.54135	11.5308	11.5771	11.5771
ASCRP001643	0.00350987	0.12616	0.140422	down	hsa_circRNA_101282	hsa_circ_0030569	exonic	chr13	-	95686858	95735544	uc001vmd.4	ABCC4	AAACAGCAAAACAGACATTGCTACAAGTGGTTGGTGTGGTCTCTGT	546.333	1358	7.88681	10.719	620	409	610	1285	1769	1020	7.98954	7.78125	7.88965	10.8198	10.9058	10.4314
ASCRP002413	0.00381207	0.132384	2.04729	up	hsa_circRNA_102078	hsa_circ_0043893	exonic	chr17	-	40858024	40860101	uc002iaz.3	EZH1	GGACTTAAGAAGATAACTCTTCCACACAAGTGTACAACTACCAACC	403.667	245.667	6.98241	5.94869	462	305	444	238	282	217	7.26507	6.72428	6.95787	6.31258	5.56427	5.96924
ASCRP000591	0.00413739	0.133342	0.272262	down	hsa_circRNA_100202	hsa_circ_0012185	exonic	chr1	-	45340349	45341367	uc001cmt.2	EIF2B3	TGGAGGAAGGGTGCCCAAATTGCTGTCTGCTCTCTGTCCAGAAGAA	837.667	1321.67	8.83772	10.7147	1023	565	925	1280	1530	1155	9.08852	8.50111	8.92352	10.8124	10.6171	10.7144
ASCRP001576	0.00423576	0.133342	0.242738	down	hsa_circRNA_101213	hsa_circ_0029426	exonic	chr12	+	131357380	131357465	uc001uir.3	RAN	AAGTATGTAGCTTGTATTGGTTGGTGATGGTGGTACTGGAAAAACG	9266	19598	12.7141	14.7566	10606	7611	9581	18956	20553	19285	12.5268	12.8764	12.7392	14.7939	14.6821	14.7939
ASCRP001434	0.00428945	0.133342	0.159939	down	hsa_circRNA_101066	hsa_circ_0026337	exonic	chr12	+	52180325	52188425	uc001ryw.3	SCN8A	TGGTAGTCATCCTCTCCATTGTGGGTGGTGGTGAATGCCTTGGTGG	2194	5613	10.5223	13.1667	2641	1728	2213	4758	6275	5806	10.6035	10.4521	10.5114	13.0511	12.9468	13.5022
ASCRP002297	0.00431024	0.133342	0.120143	down	hsa_circRNA_101957	hsa_circ_0003239	exonic	chr17	-	4186092	4200109	uc002fxs.3	UBE2G1	ACTTATTTCAGGTGAAGGTGGTGTTTTTAAGGCTCATCTTACTTTC	370.667	838.333	6.70322	9.7604	398	310	404	653	1045	817	6.69557	6.78986	6.62424	9.39425	9.86738	10.0196
ASCRP004923	0.00524003	0.151804	0.0666137	down	hsa_circRNA_104670	hsa_circ_0001818	exonic	chr8	-	103299660	103300494	uc003ykr.2	UBR5	TGTCACTGCAGCAACTGCTGGTTCAGAAGCAGGTTGAGGTGGTGGA	293	632	5.23031	9.13835	295	253	331	505	890	501	4.42513	5.80692	5.45888	8.88412	9.55919	8.97173
ASCRP004671	0.00583548	0.157315	2.1277	up	hsa_circRNA_104415	hsa_circ_0080813	exonic	chr7	-	76240770	76247617	uc011kgm.2	POMZP3	TAACCGCAGGCATGCTGTCTTGTCGACGGTCTCACTGATGCCTCTT	532	284.333	7.8538	6.7645	531	460	605	241	357	255	7.63287	8.05519	7.87334	6.37764	7.0314	6.88447
ASCRP002848	0.00656111	0.167567	0.156162	down	hsa_circRNA_102535	hsa_circ_0008354	exonic	chr19	+	34981280	34986676	uc002nvm.3	WTIP	CCACTGTGAGGCATTTGCATCAAGTGTGGGCTTGGCATCTACGGAG	410.667	782.333	7.00121	9.68009	452	298	482	751	958	638	7.19951	6.61446	7.18966	9.81669	9.6981	9.52549
ASCRP000056	0.0069098	0.169434	0.134303	down	hsa_circRNA_000486	hsa_circ_0001853	antisense	chr9	+	35657751	35658017	NR_003051	RMRP	CACGAACCACCCGCGCTGAGAATGAGCCCCGTGTGGTTGGTGCGCG	357.667	688.333	6.48293	9.37937	404	264	405	668	836	561	6.76354	6.05129	6.63396	9.46689	9.42867	9.24254
ASCRP003053	0.00698337	0.169434	0.242554	down	hsa_circRNA_102741	hsa_circ_0003497	exonic	chr2	-	63660878	63667005	uc002sch.3	WDPCP	AAGACTAGAGCTCCTTTTTGGTTCAGGTGTGCTGGTGTCTCTAAGC	628	1054.33	8.21091	10.2545	666	466	752	1035	1272	856	8.12705	8.09179	8.41391	10.3652	10.2832	10.1152
ASCRP000012	0.00846142	0.184535	0.135652	down	hsa_circRNA_000104	hsa_circ_0000266	intronic	chr10	-	126336614	126337010	NM_014661	FAM53B	AAGAACCAAGAATGCAGAAGTCTGGGGGTGGTGGAGAGCCAGGCCA	311.667	487.333	5.79936	8.68138	344	261	330	439	558	465	5.96539	5.99586	5.43684	8.63414	8.56091	8.84909
ASCRP003056	0.00908552	0.190825	2.14454	up	hsa_circRNA_102744	hsa_circ_0006037	exonic	chr2	+	64800079	64812679	uc002sdc.3	AFTPH	TGTCTACAGTAGAGAAGACAAGCACATCTACCAGGGTATGTTAGAG	349.667	228.333	6.44519	5.34452	369	297	383	208	275	202	6.35579	6.60214	6.37764	5.34518	5.29093	5.39745
ASCRP003535	0.00937111	0.190825	2.54092	up	hsa_circRNA_103237	hsa_circ_0063526	exonic	chr22	-	41650311	41677086	uc003azt.3	RANGAP1	TCACGGAAGATTCTGGACCCTAACACTGGGTCTGCAGATCTCCAGG	408.333	238	7.07084	5.72549	414	344	467	219	286	209	6.87221	7.23984	7.10048	5.77654	5.69997	5.69997
ASCRP002764	0.0100098	0.190825	0.145771	down	hsa_circRNA_102445	hsa_circ_0004552	exonic	chr19	+	11015626	11019883	uc002mpz.3	CARM1	TCAAGGACAAGATGAAGATGTGTGTGTCTTTAAGTGCTCAGTGTCC	319.333	490	5.91366	8.69188	368	249	341	424	591	455	6.34103	5.69997	5.69997	8.56091	8.71876	8.79598
ASCRP005128	0.0107645	0.190825	0.128809	down	hsa_circRNA_104881	hsa_circ_0088088	exonic	chr9	+	115166274	115171301	uc004bga.2	HSDL2	GGCACCTACCTTGCGAGGCTGGCAGGATGTACAGTTTTTATCACAG	299.667	445.667	5.47895	8.43564	321	263	315	440	523	374	5.43128	6.03672	4.96885	8.63687	8.37858	8.29148
ASCRP003509	0.0108948	0.190825	0.146075	down	hsa_circRNA_103211	hsa_circ_0063158	exonic	chr22	-	36872779	36872903	uc003apk.1	TXN2	AGACCTCGCCATTGAGTATGAGGTGGTGTGGACCCTGCAAGATCCT	523.333	1254	7.79954	10.5748	493	520	557	1035	1498	1229	7.45382	8.3241	7.62071	10.3652	10.5393	10.8198
ASCRP002503	0.0110391	0.190825	0.0931287	down	hsa_circRNA_102171	hsa_circ_0004789	exonic	chr17	-	62587201	62594608	uc002jep.1	SMURF2	ACAGATAGTAGGACTTCCTGATCCATTTGCTAAGGTGGTGGTTGAT	1113	4703	9.35477	12.7794	878	1247	1214	3990	7061	3058	8.7096	9.92602	9.42867	12.8176	13.2203	12.3003
ASCRP002348	0.0111581	0.190825	2.71195	up	hsa_circRNA_102012	hsa_circ_0006686	exonic	chr17	-	26918715	26920084	uc002hbq.3	SPAG5	TCACAGTGGGGAAGGCAGCAACAACTCATCTCCAGTGGATTTTGTA	500	250	7.47956	6.04022	719	342	439	254	285	211	8.30294	7.22303	6.91269	6.67219	5.67195	5.77654
ASCRP003713	0.0113209	0.190825	0.404566	down	hsa_circRNA_103415	hsa_circ_0008234	exonic	chr3	-	71090478	71102924	uc003doq.1	FOXP1	CACTCCCAAAAGGGAAAGGTTCCCGTGTCAGTGGCTATGATGACAC	354.333	357.333	6.4558	7.76135	382	268	413	319	423	330	6.5233	6.13237	6.71172	7.66284	7.71642	7.90478
ASCRP005129	0.0115606	0.190825	0.144473	down	hsa_circRNA_104882	hsa_circ_0003597	exonic	chr9	+	115166274	115181238	uc004bgb.2	HSDL2	TATGGCCTAAAACAGGAGGCTGGCAGGATGTACAGTTTTTATCACA	314.333	464.667	5.77518	8.56631	353	230	360	417	554	423	6.12205	5.15582	6.04766	8.52871	8.54426	8.62595
ASCRP002278	0.0127229	0.201466	0.479758	down	hsa_circRNA_101937	hsa_circ_0002637	exonic	chr17	-	1383820	1384179	uc010vqj.1	MYO1C	TGACAGTCATTGATTTCACCGAGGATGAAGTGGAGGGTGCCCCCGT	377.667	360	6.72918	7.7888	409	289	435	333	430	317	6.82421	6.47681	6.88651	7.80939	7.77248	7.78452
ASCRP000122	0.0129744	0.201466	2.14297	up	hsa_circRNA_000792	hsa_circ_0000291	intronic	chr11	+	35163017	35163328	NM_000610	CD44	TGCTTGTAAAAAGAGGGCCCTGGTGGTTTCCCTATAGTCTCTAGGG	731.333	340	8.57555	7.47594	660	746	788	287	459	274	8.1032	9.0821	8.54135	7.22223	7.98337	7.22223
ASCRP002069	0.0137724	0.207766	0.243055	down	hsa_circRNA_101722	hsa_circ_0038111	exonic	chr16	+	16146580	16150152	uc021tdq.1	ABCC1	GCCCTTTCTGAATCTGGGCCCTTCCGTCCTGGCTGGAGTGGCGGTG	436.667	657.667	7.22348	9.26413	514	325	471	587	756	630	7.55062	6.99416	7.12567	9.11998	9.17509	9.49732
ASCRP000680	0.0141938	0.207766	2.78788	up	hsa_circRNA_100292	hsa_circ_0013353	exonic	chr1	+	101379218	101387397	uc001dtn.2	SLC30A7	TTATAGTTGTAAGGCCACGGACACAGTCATTCCCTCTTTAATGGTG	653	284	8.2993	6.82013	732	480	747	282	312	258	8.34126	8.15051	8.40613	7.16474	6.35725	6.9384
ASCRP000438	0.0145899	0.207766	0.285775	down	hsa_circRNA_100048	hsa_circ_0009715	exonic	chr1	+	10420986	10435431	uc001aqy.3	KIF1B	GCACAATACGGACCTTCTACCGCTTTGAGGCTGTGTGGGATAGCTC	311.667	339.667	5.60726	7.41431	297	291	347	244	444	331	4.50143	6.50488	5.81548	6.44818	7.87948	7.91528
ASCRP005105	0.0148765	0.207766	0.128284	down	hsa_circRNA_104858	hsa_circ_0087897	exonic	chr9	-	111795586	111870850	uc004bds.4	C9orf5	TGGCCTGCTCAGCCTCAGCGATCTGGACGTTGGTGGTTGGCTATGT	1364.33	4454.33	9.74807	12.7107	1197	1149	1747	4256	6012	3095	9.37464	9.76871	10.1009	12.89	12.8689	12.373
ASCRP000315	0.015234	0.209563	6.34366	up	hsa_circRNA_001678	hsa_circ_0000517	intragenic	chr14	-	20811404	20811492	NR_002312	RPPH1	TCCGCGCGAGGTCTGAGACTAGGGCCAGAGGCGGCCCTAACAGGGC	1313	313	9.70693	7.04161	1230	1368	1341	269	441	229	9.41922	10.0734	9.62811	6.95594	7.85632	6.31258
ASCRP005052	0.0165142	0.214396	0.266408	down	hsa_circRNA_104803	hsa_circ_0087354	exonic	chr9	-	86292641	86292876	uc004amv.3	UBQLN1	AAATTTGGTGCCTGGAGTAGGAGTTTGGTGGTAATCCATTTGCTTC	291.667	308.333	5.27992	7.18821	320	228	327	271	340	314	5.40315	5.07965	5.35696	6.99416	6.8157	7.75477
ASCRP000137	0.0169806	0.218154	0.451076	down	hsa_circRNA_000855	hsa_circ_0000632	intragenic	chr15	-	74927307	74929309	NM_001142443	EDC3	ACATTTCAGGTGCCCATATACTCTACACCTTGCCGCTGGGTGTGTG	480	510	7.57404	8.7226	512	408	520	396	685	449	7.54032	7.77468	7.40712	8.3951	9.00511	8.76758
ASCRP002545	0.0172494	0.218154	0.115593	down	hsa_circRNA_102217	hsa_circ_0000813	exonic	chr17	+	78865519	78867665	uc002jyt.1	RPTOR	AACTCCCTCATCGGAGCTGGTGGTGGCTCTGAGTCATCTTGTGGTT	534.333	1603.67	7.8508	10.9637	576	424	603	1499	1240	2072	7.82273	7.8718	7.85788	10.9891	10.242	11.6599
ASCRP000385	0.0174174	0.218154	2.4899	up	hsa_circRNA_002144	hsa_circ_0000511	intragenic	chr14	-	20811282	20811431	NR_002312	RPPH1	AGTGAGTTCAATGGCTGAGGTGAGTTCCCAGAGAACGGGGCTCCGC	21616	4146.67	13.9671	12.651	26260	14942	23646	3879	4535	4026	13.6317	13.8972	14.3725	12.659	12.4765	12.8176
ASCRP005183	0.0178742	0.219749	2.29263	up	hsa_circRNA_104936	hsa_circ_0089033	exonic	chr9	+	131891263	131893918	uc004bxl.2	PPP2R4	TACGGCACAGGCCATTGAGAAACTAGTCGCTCTTCTCAACACGCTG	552.333	278.333	7.89407	6.69706	628	394	635	252	339	244	8.0074	7.67584	7.99897	6.63396	6.80284	6.65439
ASCRP001125	0.0181608	0.219749	2.34302	up	hsa_circRNA_100751	hsa_circ_0020934	exonic	chr11	+	4076755	4080626	uc001lyv.2	STIM1	CCTCCTCTCTTATACAATTGGACCGTGGATGAGGTGGTACAGTGGC	665.667	304.667	8.24639	7.01802	945	502	550	349	338	227	8.90534	8.25652	7.5773	8.00084	6.78986	6.26334
ASCRP001272	0.0182845	0.219749	2.29322	up	hsa_circRNA_100899	hsa_circ_0023736	exonic	chr11	-	77632385	77633517	uc001oyt.3	INTS4	TGCCTTGAGGGTGCTTGAAGTTTCTGGGAAGTCGGCATCCAACCCT	456	255.667	7.40404	6.20666	492	355	521	248	303	216	7.44556	7.35447	7.41207	6.53631	6.1494	5.93428
ASCRP000240	0.0183939	0.219749	0.28458	down	hsa_circRNA_001264	hsa_circ_0000086	antisense	chr1	-	76694158	76694273	NM_001160011	ST6GALNAC3	GCTTCACATGGTTTTAAAATGTGCTGCTGTGGTTTGACCTAGAGTA	338	393.667	6.27148	8.08458	359	304	351	348	479	354	6.21237	6.71172	5.89036	7.99048	8.11148	8.15178
ASCRP002230	0.0185044	0.219749	2.14929	up	hsa_circRNA_101888	hsa_circ_0003026	exonic	chr16	+	84773914	84779279	uc002fii.3	USP10	TAGCCATAAAGATTGCAGCTTCCTCCATACAGTGGAACAGTTCTGT	478.667	266.333	7.51784	6.41398	578	374	484	261	326	212	7.82962	7.5195	7.20441	6.81996	6.61936	5.80262
ASCRP000779	0.0198738	0.224065	0.122299	down	hsa_circRNA_100395	hsa_circ_0015278	exonic	chr1	+	173726114	173744981	uc009wwf.3	KLHL20	CCGTAGTGGATTGGTGGTTGGTGCAGTGGAGATGCCATTTCCAGTG	845.333	2778.67	8.84811	11.8796	1088	644	804	2294	2759	3283	9.19758	8.75872	8.58803	11.6825	11.4799	12.4765
ASCRP002381	0.0199518	0.224065	0.101189	down	hsa_circRNA_102046	hsa_circ_0043256	exonic	chr17	-	35604934	35609962	uc002hnk.3	ACACA	CGTATATGAAAGAGGAAGTGGATAGAAACATGGTGGTGGCTTTGAA	545	1916	7.82433	11.1292	635	364	636	1844	2856	1048	8.0232	7.43726	8.01253	11.2483	11.6	10.5393
ASCRP004209	0.0200799	0.224065	2.40412	up	hsa_circRNA_103929	hsa_circ_0073736	exonic	chr5	-	125911111	125929096	uc003ktx.3	ALDH7A1	AGTGTGGCTGTCACAAAGTTATTACGACCTATTGCCCTGCTAACAA	416.333	247.667	7.16355	5.89804	421	395	433	224	320	199	6.93644	7.68405	6.87016	5.93034	6.51017	5.2536
ASCRP003236	0.0214259	0.229363	0.3158	down	hsa_circRNA_102929	hsa_circ_0058497	exonic	chr2	+	227771508	227779067	uc010fxc.3	RHBDD1	TGGGACCGAGGACTTCCTTCGCTGGGCATCTGGCTGGGATTCTTGT	545.333	744.333	7.84795	9.51087	654	449	533	622	984	627	8.08605	7.99237	7.46543	9.27434	9.77146	9.4868
ASCRP003463	0.0216704	0.229848	0.15059	down	hsa_circRNA_103162	hsa_circ_0062317	exonic	chr22	+	20754921	20755662	uc002zsg.3	ZNF74	CCCTGTCCAGGAATCGGTGAGTTTCAAGGATGTGGCTGTGGACTTC	269.667	296	4.269	7.00031	299	202	308	270	358	260	4.60386	3.50364	4.6995	6.97518	7.05057	6.97518
ASCRP003754	0.0223704	0.234708	0.131122	down	hsa_circRNA_103456	hsa_circ_0067127	exonic	chr3	-	125843206	125856803	uc003eim.1	ALDH1L1	AAAGGTGTGGTTAACGTCCTCCCAGGATCTGGCTGGTGGAGGAAGT	283.667	371.667	4.86821	7.79922	287	248	316	281	425	409	3.92123	5.67666	5.00674	7.14788	7.7312	8.51859
ASCRP001809	0.0225856	0.23506	0.265558	down	hsa_circRNA_101458	hsa_circ_0034044	exonic	chr15	-	20671447	20688770	uc001ytg.3	HERC2P3	CTCCGACGTCTCATAAGCTTGCATTCACAAGAGATGGGCTCTGTGG	367	469.333	6.67257	8.58546	374	326	401	456	515	437	6.41757	7.00544	6.59469	8.70673	8.34237	8.7073
ASCRP001403	0.0240676	0.236766	0.489041	down	hsa_circRNA_101033	hsa_circ_0000384	exonic	chr12	+	27867712	27877119	uc001rih.3	MRPS35	AGCACGAGTAGTAGTCTTAAGACGGAAAGAACACCCGGAAATGAAA	318.667	291.667	5.93129	6.96326	337	255	364	282	328	265	5.824	5.8617	6.10817	7.16474	6.64841	7.07664
ASCRP000390	0.024433	0.236766	3.03726	up	hsa_circRNA_002178	hsa_circ_0000519	intragenic	chr14	-	20811436	20811534	NR_002312	RPPH1	CTTCGGGGAGCTGAGTGCGTCCTGTCACTCCACTCCCATGTCCCTT	20344.7	3344.33	13.876	12.2733	22276	15447	23311	3134	3856	3043	13.4009	14.0164	14.2108	12.3003	12.2419	12.2776
ASCRP001393	0.024435	0.236766	2.52028	up	hsa_circRNA_101023	hsa_circ_0004426	exonic	chr12	-	24985656	24989530	uc001rgc.3	BCAT1	ATATACTGTACAAAGGCGAGAAGAAGAACTGGCAACTCCTCCACTA	521.667	264.667	7.7528	6.41922	586	379	600	256	317	221	7.85891	7.55829	7.8412	6.7163	6.45779	6.08356
ASCRP000354	0.0244995	0.236766	0.183697	down	hsa_circRNA_001950	hsa_circ_0000273	intronic	chr11	-	3177371	3177731	NM_001144063	OSBPL5	ATGGGGCCTGGCGGGCTTTGGGCTTTACTATATATGGATGGATCCA	588.333	1161.33	8.03444	10.479	695	528	542	1124	1212	1148	8.2207	8.36114	7.52147	10.5325	10.2068	10.6978
ASCRP002074	0.0245629	0.236766	0.178423	down	hsa_circRNA_101727	hsa_circ_0000679	exonic	chr16	+	16218645	16219768	uc002del.4	ABCC1	TATTCAGAGACTGAGAAGGAGGTGGCTGGCCGTGCGGCTGGAGTGT	368	602.667	6.62704	9.11367	439	297	368	545	658	605	7.0961	6.60214	6.18289	8.99265	8.92352	9.42483
ASCRP004014	0.0246402	0.236766	0.0524157	down	hsa_circRNA_103723	hsa_circ_0070659	exonic	chr4	+	110580166	110581521	uc010imf.2	CCDC109B	TTCACAGCAGGTTTTGCGTGTGAAGCTGTGTGGAAATGTGAAATAC	247.333	299.333	2.72976	6.98362	254	196	292	292	372	234	2.32193	2.32193	3.54543	7.30819	7.20277	6.4399
ASCRP001728	0.0248798	0.237185	2.71951	up	hsa_circRNA_101369	hsa_circ_0032253	exonic	chr14	+	67431907	67490392	uc001xiw.3	GPHN	AACATTCTCAGAGCCAATTCCAGACTCCATCATTTCTCGTGGTGTT	401.667	233.333	6.96279	5.51945	422	311	472	225	270	205	6.94914	6.80499	7.13425	5.96154	5.05816	5.53863
ASCRP001959	0.0267677	0.249257	0.303608	down	hsa_circRNA_101610	hsa_circ_0003620	exonic	chr15	-	76584771	76588078	uc002bbt.2	ETFA	AGCATCTGCCTTCGGAAAGGCCTCATTGCTACGATTTCAGAGTACC	286	277	4.96148	6.6812	338	215	305	272	327	232	5.84507	4.49611	4.54328	7.01476	6.63396	6.39489
ASCRP003440	0.0267732	0.249257	0.127632	down	hsa_circRNA_103137	hsa_circ_0061817	exonic	chr21	-	43334706	43342194	uc002yzv.3	C2CD2	GGTGCCTCAGGTGGTGGTCTGTCACGTGGTGGGCCAGGCTATTCAG	366	734	6.496	9.46594	450	251	397	610	664	928	7.18883	5.74998	6.5492	9.21327	8.9329	10.2517
ASCRP003659	0.0268391	0.249257	0.181555	down	hsa_circRNA_103361	hsa_circ_0001296	exonic	chr3	-	47719687	47727660	uc003crq.2	SMARCC1	GTGTGTGCTGTGATGAGGAAGATGAAGATCCTGCCAAAGGTGATCA	370	565.333	6.51968	8.9812	421	249	440	469	658	569	6.93644	5.69997	6.92263	8.7473	8.92352	9.27278
ASCRP000253	0.0270281	0.249655	0.0532487	down	hsa_circRNA_001350	hsa_circ_0000253	intronic	chr10	-	97999787	97999925	NM_001114094	BLNK	CTTAGGTGGTGTGGGAAGATCTGTCTGAGAAGAAACAAGAAAGCAA	252.667	319.667	2.87969	7.1108	284	191	283	275	455	229	3.66399	2.32193	2.65316	7.0551	7.96472	6.31258
ASCRP002554	0.028083	0.254342	0.155366	down	hsa_circRNA_102226	hsa_circ_0046192	exonic	chr17	-	79563141	79564342	uc002kat.4	NPLOC4	AAGTTTGTTACTGCAGTGGCTACAGGTTGGCTGGATATTTACAGAC	327.667	507.333	6.01988	8.70614	316	316	351	493	639	390	5.29093	6.87835	5.89036	8.84909	8.87493	8.39439
ASCRP001220	0.0281729	0.254342	0.156218	down	hsa_circRNA_100846	hsa_circ_0022723	exonic	chr11	-	64627395	64627808	uc001obu.1	EHD1	TCAATGACCTGATCAAGCGGGCACGGCTGGCCAAGGCTATGACTTT	329	460.333	5.8655	8.54387	329	229	429	399	551	431	5.63372	5.1217	6.84109	8.4248	8.53326	8.67354
ASCRP002568	0.0302174	0.260339	3.24703	up	hsa_circRNA_102240	hsa_circ_0046430	exonic	chr17	+	80521229	80545148	uc002kfm.1	FOXK2	GTGAACAATGGTGCACATTCAGGTTCCCGAGCACAAACATCAAGAT	441.667	236.667	7.2965	5.59738	484	338	503	237	274	199	7.39146	7.17476	7.32328	6.29124	5.24729	5.2536
ASCRP004827	0.0302325	0.260339	0.107168	down	hsa_circRNA_104574	hsa_circ_0083756	exonic	chr8	-	27151596	27151827	uc003xfm.1	TRIM35	ACGTTTCTTTTCTCATGGTGGAGGCTGCATGGCTGGAAGGCCGGAT	262	298.333	3.76597	6.98803	265	223	298	253	380	262	2.32193	4.88995	4.08603	6.64961	7.296	7.01848
ASCRP002257	0.0338942	0.268525	2.04754	up	hsa_circRNA_101915	hsa_circ_0041050	exonic	chr16	-	89849266	89849510	uc002fou.1	FANCA	TGTCATCAGCTGGGGACATTACTGAGGTGCACATTCTCCACCCACC	815	357.333	8.81501	7.78111	901	687	857	335	397	340	8.7813	8.90333	8.76039	7.84015	7.49439	8.0088
ASCRP000178	0.0342104	0.268645	2.5907	up	hsa_circRNA_001030	hsa_circ_0000333	intronic	chr11	+	68229037	68229117	NM_001164160	PPP6R3	AATTATAGGTGAACGGGATGGGTCTTTGGATGTGTTTCCTGTTGAG	361.667	226	6.3779	5.00456	402	239	444	206	251	221	6.73899	5.43684	6.95787	5.24729	3.68283	6.08356
ASCRP001446	0.0372988	0.273738	2.54483	up	hsa_circRNA_101078	hsa_circ_0026978	exonic	chr12	-	56669779	56676775	uc001skr.1	CS	CCATCCACAGGGCATCCGTTTCCGAGGCTTTAGTATCCCTGAATGC	457.667	251	7.39516	6.04759	429	364	580	217	321	215	7.01476	7.43726	7.73347	5.70919	6.53112	5.90247
ASCRP000017	0.0376548	0.273738	3.95708	up	hsa_circRNA_000166	hsa_circ_0000512	intragenic	chr14	-	20811282	20811436	NR_002312	RPPH1	CGAAGTGAGTTCAATGGCTGAGGTGAGGTGAGTTCCCAGAGAACGG	681	263.667	8.36178	6.37735	846	484	713	237	288	266	8.62717	8.17401	8.28417	6.29124	5.74998	7.09082
ASCRP000431	0.0386192	0.274194	0.223063	down	hsa_circRNA_100041	hsa_circ_0005039	exonic	chr1	-	8674619	8716500	uc001ape.3	RERE	GCCTGTAGGGCATTTTTGAAACGTTGGGGTTGTTGGAGTGGTTGGA	309	368.667	5.65764	7.82211	336	228	363	327	476	303	5.80262	5.07965	6.09064	7.73234	8.09267	7.64133
ASCRP005285	0.0400939	0.276408	2.53844	up	hsa_circRNA_105038	hsa_circ_0091894	exonic	chrX	-	153581139	153581292	uc004fkk.2	FLNA	TCATCAACATCAAGTTTGCCGACCAGCACGTGCCTGGCTATGGTGG	403	237.333	7.0318	5.68786	449	330	430	216	276	220	7.17974	7.06411	6.85154	5.67666	5.33925	6.04766
ASCRP003281	0.0421589	0.283417	2.33542	up	hsa_circRNA_102974	hsa_circ_0001122	exonic	chr2	+	242374376	242375953	uc002wbi.2	FARP2	GACCTACCAAAACAGTGGAAGAACTCAGAAACAACTAGTAGATTAT	490	263.667	7.58602	6.36233	556	365	549	250	327	214	7.74472	7.44488	7.56846	6.58721	6.63396	5.86583
ASCRP000179	0.0440835	0.283417	0.245941	down	hsa_circRNA_001036	hsa_circ_0000436	intronic	chr12	+	109029637	109030231	ENST00000550306	RP11-689B22.2	AAGATTGAAGCAATGATATCTGAGCTGAGAGGGAGAATGTGCCTTG	294	311.333	5.18193	7.20555	292	240	350	273	391	270	4.22109	5.45888	5.86583	7.0314	7.42892	7.15633
ASCRP003139	0.0442299	0.283417	0.400658	down	hsa_circRNA_102830	hsa_circ_0001073	exonic	chr2	+	148653869	148657467	uc002twg.3	ACVR2A	TCCAACTCAAGTGCTATACTTGGTAGATCAGAAACTCAGGAGTGTC	334	326.667	6.09931	7.41887	411	254	337	313	395	272	6.84214	5.83668	5.61911	7.58859	7.47425	7.19377
ASCRP003054	0.0449518	0.283417	2.01772	up	hsa_circRNA_102742	hsa_circ_0001020	exonic	chr2	+	64083439	64085070	uc002scl.3	UGP2	TGAAGATTCGATCTTAGCAAAGCAATGTCTCAAGATGGTGCTTCTC	398	243.667	6.8525	5.83978	429	280	485	215	275	241	7.01476	6.33509	7.20766	5.63372	5.29093	6.59469
ASCRP004267	0.0452066	0.283417	2.05945	up	hsa_circRNA_103987	hsa_circ_0004104	exonic	chr5	-	151043647	151049345	uc003lug.3	SPARC	ATCAAGCAGAGTGTGCAGCAATGACAACAAGACCTTCGACTCTTCC	918.333	384	9.07058	8.02832	943	764	1048	380	424	348	8.90358	9.1258	9.18235	8.28763	7.72326	8.07405
ASCRP000537	0.0452649	0.283417	2.08313	up	hsa_circRNA_100148	hsa_circ_0011422	exonic	chr1	+	33058531	33059355	uc001bvm.3	ZBTB8A	TGTCACATCCAAAAGCTTTCCAGAATGGAGATCTCCTCTCATCAGT	364.333	234.667	6.61136	5.5526	416	296	381	230	270	204	6.89461	6.5822	6.35725	6.09768	5.05816	5.50196
ASCRP001807	0.0464421	0.287446	0.255071	down	hsa_circRNA_101456	hsa_circ_0006770	exonic	chr15	-	20666444	20688770	uc001ytg.3	HERC2P3	CGAGATTGAATGTGCCACTTGCATTCACAAGAGATGGGCTCTGTGG	368.333	462	6.53401	8.50504	353	281	471	449	570	367	6.12205	6.35432	7.12567	8.6706	8.61219	8.23234
ASCRP004661	0.0491916	0.297866	0.0325125	down	hsa_circRNA_104401	hsa_circ_0005513	exonic	chr7	+	74119495	74133260	uc003uau.3	GTF2I	ACTATTGAAGGTGGTCGTGTGATGGTAACAGATGCTGACAGGTCAA	259	419.333	3.23401	8.17687	309	192	276	328	578	352	5.05816	2.32193	2.32193	7.74584	8.66764	8.11712
ASCRP003417	0.0493309	0.297866	0.460413	down	hsa_circRNA_103113	hsa_circ_0005238	exonic	chr21	+	17205666	17214859	uc002yjy.1	USP25	TTTTGCAGTCGAGGAGTTTAATAAAGAAACTGGGCAGCCCCTTGTT	298	274.667	5.45922	6.57821	328	244	322	234	349	241	5.6093	5.56934	5.19901	6.21237	6.92758	6.59469
