# Supplementary material for: circNDUFB2 inhibits non-small cell lung cancer progression via destabilizing IGF2BPs and activating anti-tumor immunity
Source: Nat Commun. 2021 Jan 12;12:295. doi: 10.1038/s41467-020-20527-z (PMC7804955; doi:10.1038/s41467-020-20527-z)
Supplement: Supplementary file 6 — Supplementary Data 2 [file 41467_2020_20527_MOESM6_ESM.xlsx]

## Sheet: Sheet1
Supplementary Data 2. Mass spectrometry identification of proteins pulled down by circNDUFB2 sense probe
Gene Name	Protein_score	Protein_coverage	MW [kDa]
IGF2BP1	978	50.6066	63.4
SKIV2L	850	36.4366	137.7
IGF2BP2	783	32.0534	66.1
TTC37	772	18.2864	175.4
IGF2BP3	682	40.4145	63.7
NOP56	648	34.6801	66.4
TUBA4A	483	28.5714	49.9
DES	359	10.2128	53.5
ENO2	301	23.0415	47.2
ACTN1	263	17.1525	103
MATR3	260	18.536	94.6
WRN	259	8.31006	162.4
TPM4	234	29.4355	28.5
H2A1	189	35.3846	14.1
CKB	150	18.8976	42.6
RBM45	133	10.5042	53.5
DNA2	119	2.35849	120.3
H2AFZ	115	20.3125	13.5
PPP1CC	104	10.8359	37
EXOSC7	103	8.59107	31.8
SFN	101	8.46774	27.8
MAGEA4	99	15.4574	34.9
H2AFY2	98	10.2151	40
EXOSC9	90	10.9339	48.9
SMC3	85	4.10846	141.5
AATF	81	7.14286	63.1
PNKP	74	2.4952	57
YWHAE	73	7.45098	29.2
ABCG2	73	2.90076	72.3
WDR61	71	25.5738	33.6
TBP	71	9.43953	37.7
ALDOC	71	4.12088	39.4
CBX3	67	15.3005	20.8
POLR1E	67	4.29594	47.2
C1orf167	67	0.544959	162.3
PEBP1	66	11.7647	21
GSTM3	66	4	26.5
POLR2C	66	9.09091	31.4
FLOT1	66	4.44965	47.3
BLVRB	64	4.85437	22.1
FKBP1A	63	12.037	11.9
RPL23A	63	13.4615	17.7
ATATD3B	63	2.9321	72.5
ATP1A3	63	9.37808	111.7
RPL6	61	13.1944	32.7
MYL1	60	5.6701	21.1
DDX10	59	1.94286	100.8
DIEXF	58	1.19048	87
DDX56	58	6.76417	62
PGK1	57	4.31655	44.6
NOL9	57	3.56125	79.3
NSF	57	1.6129	82.5
CKM	56	6.03675	43.1
LYAR	56	3.69393	43.6
ABT1	55	6.98529	31.1
HMGB1	54	6.97674	24.9
PHGDH	54	4.87805	56.6
NLE1	53	7.42268	53.3
LSM4	52	5.03597	15.3
GNB1	52	8.23529	37.4
TRIM25	52	1.90476	70.9
PHB2	51	3.34448	33.3
YES1	51	2.94659	60.8
MDH2	50	3.25444	35.5
EIF3E	49	1.79775	52.2
LAP3	49	2.31214	56.1
PSMD2	49	2.97357	100.1
MYL6	48	24.5033	16.9
EXOSC1	48	12.8205	21.4
SEC13	48	11.4907	35.5
MAGT1	48	2.68657	38
CORO1B	48	2.04499	54.2
LCA5L	47	1.04478	76.5
ACO2	47	1.92308	85.4
EXOSC8	45	7.97101	30
PAK1IP1	45	2.29592	43.9
VRK1	45	5.80808	45.4
SLC25A12	45	1.9174	74.7
PKP1	45	1.47256	82.8
AK1	44	6.18557	21.6
FLOT2	44	2.1028	47
RPL9	43	14.0625	21.9
POLR2E	43	9.04762	24.5
NFIA	43	2.1611	55.9
RAB3C	42	8.37004	25.9
WDR74	42	5.71429	42.4
CRNKL1	42	1.29717	100.4
C20orf202	41	5.7377	13.6
CERS5	41	2.04082	45.7
PFKP	41	2.16837	85.5
CCDC124	40	4.4843	25.8
CFL1	39	7.22892	18.5
PDF	39	3.29218	27
DIMT1	39	2.55591	35.2
ACTL6A	39	12.5874	47.4
CTDSPL2	39	1.50215	53
CA3	38	3.46154	29.5
GLUL	38	2.14477	42
RAVER1	38	2.14521	63.8
CPSF3	38	1.31579	77.4
POLR2B	38	4.51448	133.8
B4GALT1	37	2.01005	43.9
PPP3CB	37	1.9084	59
MPRIP	37	2.43902	116.5
PITRM1	37	0.675024	117.3
CHRAC1	36	6.10687	14.7
CLIC1	36	3.3195	26.9
ATP5F1	36	3.125	28.9
THOC6	36	4.10557	37.5
TIA1	36	3.36788	42.9
HMGB3	35	6.5	23
CCT7	35	1.28913	59.3
MTA1	35	1.3986	80.7
TBCB	34	4.09836	27.3
ARPC2	34	4.66667	34.3
IDH1	34	3.1401	46.6
RANGAP1	34	4.25894	63.5
PARN	34	3.59937	73.4
FBXO11	34	1.07875	103.5
NHP2	33	6.53595	17.2
SRSF8	33	2.83688	32.3
SSB	33	3.43137	46.8
SUPT6H	33	2.72306	198.9
ARGLU1	32	2.9304	33.2
AURKB	32	4.36047	39.3
SSR4	31	6.35838	19
MPHOSPH6	31	5	19
APRT	31	11.6667	19.6
PRPF31	31	1.60321	55.4
MYO1B	31	2.55282	131.9
FCF1	30	5.55556	23.4
NGDN	30	4.44444	35.9
PCBP3	30	3.77358	39.4
NOP14	30	1.16686	97.6
RIF1	30	1.17314	274.3
HMG20A	29	8.93372	40.1
QPCTL	29	2.87958	42.9
METAP1	29	2.84974	43.2
MEIOB	28	2.26244	49.3
SEPT	28	3.0303	49.4
PARP2	28	1.37221	66.2
KIF2C	28	1.51724	81.3
STXBP1	27	1.85185	67.5
NOC2L	27	1.06809	84.9
NCAM1	27	1.3986	94.5
NAP1L6	26	11.215	12
RAP1B	26	5.97826	20.8
REXO4	26	2.1327	46.6
UTP3	25	2.29645	54.5
CACNB4	25	1.73077	58.1
DPYSL2	25	6.81818	62.3
CD44	25	1.61725	81.5
H1F0	21	4.12371	20.9
ACTR3	21	5.26316	47.3
HECTD3	20	1.62602	97.1
XRN2	20	1.89474	108.5
