# Supplementary material for: circNDUFB2 inhibits non-small cell lung cancer progression via destabilizing IGF2BPs and activating anti-tumor immunity
Source: Nat Commun. 2021 Jan 12;12:295. doi: 10.1038/s41467-020-20527-z (PMC7804955; doi:10.1038/s41467-020-20527-z)
Supplement: Supplementary file 7 — Supplementary Data 3 [file 41467_2020_20527_MOESM7_ESM.xlsx]

## Sheet: Sheet1
Supplementary Data 3. RNA-seq analysis of the gene expression profile affected by circNDUFB2 overexpression
Gene_id	Gene name	Gene description	FC(circNDUFB2/Vector)	Log2FC(circNDUFB2/Vector)	P value	P adjust	Significant	Regulate	Vector#1	Vector#2	Vector#3	circNDUFB2#1	circNDUFB2#2	circNDUFB2#3	Vector	circNDUFB2
ENSG00000182393	IFNL1	interferon lambda 1 [Source:HGNC Symbol;Acc:HGNC:18363]	101.851	6.67032	1.65641e-235	9.15292e-233	yes	up	1.49	0.75	0.57	176.33	198.89	175.16	0.936667	183.46
ENSG00000197110	IFNL3	interferon lambda 3 [Source:HGNC Symbol;Acc:HGNC:18365]	69.595	6.12092	1.93018e-200	8.38019e-198	yes	up	1.4	1.06	0.92	131.05	133.88	124	1.12667	129.643
ENSG00000183709	IFNL2	interferon lambda 2 [Source:HGNC Symbol;Acc:HGNC:18364]	53.861	5.75118	2.86767e-214	1.34082e-211	yes	up	1.63	1.35	2.01	125.6	131.08	124.33	1.66333	127.003
ENSG00000128422	KRT17	keratin 17 [Source:HGNC Symbol;Acc:HGNC:6427]	48.681	5.60529	1.40053e-98	2.09334e-96	yes	up	0.19	0.12	0.17	20.88	24.3	21.48	0.16	22.22
ENSG00000134321	RSAD2	radical S-adenosyl methionine domain containing 2 [Source:HGNC Symbol;Acc:HGNC:30908]	44.068	5.46165	6.09316e-105	9.66163e-103	yes	up	2.37	0.72	1.13	86.34	75.45	73.34	1.40667	78.3767
ENSG00000271503	CCL5	C-C motif chemokine ligand 5 [Source:HGNC Symbol;Acc:HGNC:10632]	41.103	5.36116	0	0	yes	up	20.3	18.69	16.72	783.82	918.99	896.19	18.57	866.333
ENSG00000119922	IFIT2	interferon induced protein with tetratricopeptide repeats 2 [Source:HGNC Symbol;Acc:HGNC:5409]	34.353	5.10235	8.373e-139	2.27883e-136	yes	up	11.83	7.18	8.98	512.4	478.36	483.2	9.33	491.32
ENSG00000186847	KRT14	keratin 14 [Source:HGNC Symbol;Acc:HGNC:6416]	29.675	4.89119	9.79064e-62	8.54222e-60	yes	up	0	0.04	0.15	9.43	9.25	10.51	0.0633333	9.73
ENSG00000169245	CXCL10	C-X-C motif chemokine ligand 10 [Source:HGNC Symbol;Acc:HGNC:10637]	29.399	4.87771	2.83021e-181	1.05324e-178	yes	up	1.88	1.54	1.26	65.31	63.01	59.4	1.56	62.5733
ENSG00000169248	CXCL11	C-X-C motif chemokine ligand 11 [Source:HGNC Symbol;Acc:HGNC:10638]	27.53	4.78292	3.41633e-111	6.04822e-109	yes	up	0.38	0.86	0.45	24.19	21.91	25.41	0.563333	23.8367
ENSG00000078081	LAMP3	lysosomal associated membrane protein 3 [Source:HGNC Symbol;Acc:HGNC:14582]	27.453	4.77891	0	0	yes	up	1.79	1.51	1.9	56.51	56.54	54.66	1.73333	55.9033
ENSG00000171855	IFNB1	interferon beta 1 [Source:HGNC Symbol;Acc:HGNC:5434]	26.768	4.74243	4.23733e-68	4.04543e-66	yes	up	0.11	0.47	0.45	29.24	30.14	23.39	0.343333	27.59
ENSG00000131203	IDO1	indoleamine 2,3-dioxygenase 1 [Source:HGNC Symbol;Acc:HGNC:6059]	26.281	4.71593	1.00019e-85	1.27542e-83	yes	up	0.4	0.41	0.77	17.24	14.16	14.27	0.526667	15.2233
ENSG00000277632	CCL3	C-C motif chemokine ligand 3 [Source:HGNC Symbol;Acc:HGNC:10627]	24.991	4.64331	2.4586e-52	1.71773e-50	yes	up	0	0	0.26	22.04	21.37	17.45	0.0866667	20.2867
ENSG00000110446	SLC15A3	solute carrier family 15 member 3 [Source:HGNC Symbol;Acc:HGNC:18068]	20.853	4.3822	1.68277e-64	1.52664e-62	yes	up	3.04	0.23	0.45	21.16	32.12	21.25	1.24	24.8433
ENSG00000234745	HLA-B	major histocompatibility complex, class I, B [Source:HGNC Symbol;Acc:HGNC:4932]	19.418	4.27931	0	0	yes	up	32.21	32.85	45.8	641.66	777.72	699.45	36.9533	706.277
ENSG00000130303	BST2	bone marrow stromal cell antigen 2 [Source:HGNC Symbol;Acc:HGNC:1119]	19.264	4.26785	8.29386e-83	1.02883e-80	yes	up	8.73	4.52	6.35	193.58	207.15	198.71	6.53333	199.813
ENSG00000165949	IFI27	interferon alpha inducible protein 27 [Source:HGNC Symbol;Acc:HGNC:5397]	18.345	4.19731	3.90247e-166	1.27074e-163	yes	up	82.69	57.31	72.75	1748.28	1760.09	1816.96	70.9167	1775.11
ENSG00000162654	GBP4	guanylate binding protein 4 [Source:HGNC Symbol;Acc:HGNC:20480]	18.208	4.18648	1.65659e-169	5.80922e-167	yes	up	0.73	0.64	0.87	15.1	17.87	15.11	0.746667	16.0267
ENSG00000155918	RAET1L	retinoic acid early transcript 1L [Source:HGNC Symbol;Acc:HGNC:16798]	17.77	4.15137	7.20455e-46	4.33581e-44	yes	up	0.25	0.34	0.13	11.37	16.16	12.21	0.24	13.2467
ENSG00000149131	SERPING1	serpin family G member 1 [Source:HGNC Symbol;Acc:HGNC:1228]	16.824	4.07242	7.34173e-52	5.10979e-50	yes	up	0.51	0.3	0.47	9.14	9.53	10.69	0.426667	9.78667
ENSG00000131401	NAPSB	napsin B aspartic peptidase, pseudogene [Source:HGNC Symbol;Acc:HGNC:13396]	16.087	4.00782	1.82019e-66	1.70211e-64	yes	up	1.08	0.7	0.93	17.1	16.65	16.78	0.903333	16.8433
ENSG00000105559	PLEKHA4	pleckstrin homology domain containing A4 [Source:HGNC Symbol;Acc:HGNC:14339]	16.042	4.00382	8.93927e-216	4.28967e-213	yes	up	1.5	1.92	1.45	31.15	33.05	30.95	1.62333	31.7167
ENSG00000117228	GBP1	guanylate binding protein 1 [Source:HGNC Symbol;Acc:HGNC:4182]	15.959	3.99631	2.7056e-263	2.24257e-260	yes	up	1.98	2.29	2.31	41.24	35.4	41.27	2.19333	39.3033
ENSG00000142089	IFITM3	interferon induced transmembrane protein 3 [Source:HGNC Symbol;Acc:HGNC:5414]	15.956	3.99601	1.86458e-107	3.09096e-105	yes	up	21.99	13.71	17.56	362.16	375.13	387.76	17.7533	375.017
ENSG00000206337	HCP5	HLA complex P5 (non-protein coding) [Source:HGNC Symbol;Acc:HGNC:21659]	14.142	3.82189	4.61325e-77	5.12943e-75	yes	up	0.56	0.36	0.68	9.54	12.85	11.63	0.533333	11.34
ENSG00000132274	TRIM22	tripartite motif containing 22 [Source:HGNC Symbol;Acc:HGNC:16379]	13.947	3.80188	5.88346e-74	6.13057e-72	yes	up	5.21	3.33	4.57	69.33	77.54	69.29	4.37	72.0533
ENSG00000154451	GBP5	guanylate binding protein 5 [Source:HGNC Symbol;Acc:HGNC:19895]	13.833	3.79008	2.95842e-37	1.36921e-35	yes	up	0.06	0.08	0.05	4.65	2.99	3.68	0.0633333	3.77333
ENSG00000182179	UBA7	ubiquitin like modifier activating enzyme 7 [Source:HGNC Symbol;Acc:HGNC:12471]	13.736	3.77988	4.65348e-133	1.21223e-130	yes	up	2.55	1.2	1.75	20.51	21.3	21.92	1.83333	21.2433
ENSG00000188282	RUFY4	RUN and FYVE domain containing 4 [Source:HGNC Symbol;Acc:HGNC:24804]	13.655	3.7714	1.95044e-45	1.16229e-43	yes	up	0.51	0.33	0.38	7.77	8.49	7.61	0.406667	7.95667
ENSG00000128284	APOL3	apolipoprotein L3 [Source:HGNC Symbol;Acc:HGNC:14868]	13.652	3.77109	2.79906e-48	1.77225e-46	yes	up	0.28	0.44	0.31	8.28	9.5	5.99	0.343333	7.92333
ENSG00000119917	IFIT3	interferon induced protein with tetratricopeptide repeats 3 [Source:HGNC Symbol;Acc:HGNC:5411]	13.574	3.76273	8.06508e-48	5.05384e-46	yes	up	25.81	13.32	16.54	473.98	433.42	430.58	18.5567	445.993
ENSG00000108771	DHX58	DExH-box helicase 58 [Source:HGNC Symbol;Acc:HGNC:29517]	13.388	3.7429	5.64795e-78	6.35743e-76	yes	up	1.45	0.94	0.68	13.87	15.94	14.26	1.02333	14.69
ENSG00000138135	CH25H	cholesterol 25-hydroxylase [Source:HGNC Symbol;Acc:HGNC:1907]	13.307	3.73412	6.68258e-39	3.25821e-37	yes	up	0.27	0.16	0.1	6.32	6.04	5.34	0.176667	5.9
ENSG00000135114	OASL	2'-5'-oligoadenylate synthetase like [Source:HGNC Symbol;Acc:HGNC:8090]	13.127	3.7145	7.11293e-68	6.75543e-66	yes	up	16.26	10.24	13.29	244.98	253.57	240.52	13.2633	246.357
ENSG00000116701	NCF2	neutrophil cytosolic factor 2 [Source:HGNC Symbol;Acc:HGNC:7661]	12.474	3.64082	3.17243e-66	2.92168e-64	yes	up	0.57	1.56	0.35	9.09	9.83	9.84	0.826667	9.58667
ENSG00000100342	APOL1	apolipoprotein L1 [Source:HGNC Symbol;Acc:HGNC:618]	11.839	3.56543	0	0	yes	up	20.11	17.48	20.57	280.56	236.97	248.55	19.3867	255.36
ENSG00000187608	ISG15	ISG15 ubiquitin-like modifier [Source:HGNC Symbol;Acc:HGNC:4053]	11.731	3.55227	1.86269e-66	1.73297e-64	yes	up	231.79	140.44	174.69	2780.26	3129.99	2972.5	182.307	2960.92
ENSG00000279296	PRAL	p53 regulation associated lncRNA [Source:HGNC Symbol;Acc:HGNC:52646]	11.476	3.52056	2.54251e-81	3.03024e-79	yes	up	0.86	0.75	0.45	10.8	8.29	12.16	0.686667	10.4167
ENSG00000163565	IFI16	interferon gamma inducible protein 16 [Source:HGNC Symbol;Acc:HGNC:5395]	11.344	3.50387	2.88125e-112	5.20194e-110	yes	up	7.55	3.74	5.65	74.05	69.66	69	5.64667	70.9033
ENSG00000137965	IFI44	interferon induced protein 44 [Source:HGNC Symbol;Acc:HGNC:16938]	11.189	3.48404	1.46122e-61	1.26882e-59	yes	up	6.54	3.94	5.79	77.12	87.1	85.88	5.42333	83.3667
ENSG00000136244	IL6	interleukin 6 [Source:HGNC Symbol;Acc:HGNC:6018]	10.932	3.45048	5.53504e-26	1.6385e-24	yes	up	0.2	0.18	0.21	8.04	8.21	6.42	0.196667	7.55667
ENSG00000174837	ADGRE1	adhesion G protein-coupled receptor E1 [Source:HGNC Symbol;Acc:HGNC:3336]	10.886	3.44439	6.69683e-62	5.87099e-60	yes	up	0.47	0.44	0.54	7.69	7.57	7.14	0.483333	7.46667
ENSG00000120217	CD274	CD274 molecule [Source:HGNC Symbol;Acc:HGNC:17635]	10.718	3.42202	7.7358e-95	1.11954e-92	yes	up	0.67	0.6	1.04	12.63	9.58	12.92	0.77	11.71
ENSG00000133321	RARRES3	retinoic acid receptor responder 3 [Source:HGNC Symbol;Acc:HGNC:9869]	10.553	3.39964	8.37156e-120	1.73472e-117	yes	up	6.75	5.74	6.8	75.57	87.31	78.63	6.43	80.5033
ENSG00000152689	RASGRP3	RAS guanyl releasing protein 3 [Source:HGNC Symbol;Acc:HGNC:14545]	10.499	3.39221	9.70427e-55	7.22275e-53	yes	up	0.68	1.28	0.99	7.84	3.9	4.72	0.983333	5.48667
ENSG00000132530	XAF1	XIAP associated factor 1 [Source:HGNC Symbol;Acc:HGNC:30932]	10.495	3.39165	2.36347e-29	8.17796e-28	yes	up	4.31	2.01	3.57	91.95	78.41	66.99	3.29667	79.1167
ENSG00000162772	ATF3	activating transcription factor 3 [Source:HGNC Symbol;Acc:HGNC:785]	10.494	3.39146	7.78237e-280	6.7577e-277	yes	up	9.56	9.77	13.11	129.44	102.74	113.81	10.8133	115.33
ENSG00000111335	OAS2	2'-5'-oligoadenylate synthetase 2 [Source:HGNC Symbol;Acc:HGNC:8087]	10.218	3.35304	1.56047e-37	7.29619e-36	yes	up	16.86	8.77	13.79	232.26	247.02	278.33	13.14	252.537
ENSG00000185885	IFITM1	interferon induced transmembrane protein 1 [Source:HGNC Symbol;Acc:HGNC:5412]	10.198	3.35016	1.12995e-86	1.49309e-84	yes	up	59.12	40.02	53.29	546.83	623.36	620.89	50.81	597.027
ENSG00000133328	HRASLS2	HRAS like suppressor 2 [Source:HGNC Symbol;Acc:HGNC:17824]	10.118	3.33883	1.01119e-30	3.68046e-29	yes	up	0.92	0.35	0.56	14.91	14.29	12.84	0.61	14.0133
ENSG00000120738	EGR1	early growth response 1 [Source:HGNC Symbol;Acc:HGNC:3238]	9.95	3.31474	3.29071e-152	9.83706e-150	yes	up	1.89	1.98	1.94	25.68	20.52	21.01	1.93667	22.4033
ENSG00000102962	CCL22	C-C motif chemokine ligand 22 [Source:HGNC Symbol;Acc:HGNC:10621]	9.63	3.2676	2.22009e-105	3.55117e-103	yes	up	1.58	1.61	1.48	13.97	20.4	19.83	1.55667	18.0667
ENSG00000182782	HCAR2	hydroxycarboxylic acid receptor 2 [Source:HGNC Symbol;Acc:HGNC:24827]	9.379	3.22937	9.30645e-28	2.97725e-26	yes	up	0.14	0.16	0.15	3.37	3.06	3.69	0.15	3.37333
ENSG00000102524	TNFSF13B	TNF superfamily member 13b [Source:HGNC Symbol;Acc:HGNC:11929]	9.289	3.21549	4.26516e-23	1.08322e-21	yes	up	0.03	0.05	0.28	4.21	2.85	3.32	0.12	3.46
ENSG00000006210	CX3CL1	C-X3-C motif chemokine ligand 1 [Source:HGNC Symbol;Acc:HGNC:10647]	9.223	3.20516	4.2374e-30	1.50329e-28	yes	up	0.11	0.11	0.18	2.48	2.14	2.63	0.133333	2.41667
ENSG00000243978	RTL9	retrotransposon Gag like 9 [Source:HGNC Symbol;Acc:HGNC:29245]	8.971	3.16521	6.05483e-24	1.62129e-22	yes	up	0.01	0.06	0.04	1.22	1.04	0.78	0.0366667	1.01333
ENSG00000090266	NDUFB2	NADH:ubiquinone oxidoreductase subunit B2 [Source:HGNC Symbol;Acc:HGNC:7697]	8.848	3.14539	0	0	yes	up	160.23	168.14	168.82	1150.85	1033.4	962.37	165.73	1048.87
ENSG00000134339	SAA2	serum amyloid A2 [Source:HGNC Symbol;Acc:HGNC:10514]	8.798	3.1371	2.59295e-74	2.73309e-72	yes	up	5.77	6.04	4.77	46.56	57.36	58.44	5.52667	54.12
ENSG00000137752	CASP1	caspase 1 [Source:HGNC Symbol;Acc:HGNC:1499]	8.631	3.10958	1.23077e-33	4.96527e-32	yes	up	1.31	0.73	1.66	13.42	13.75	12.2	1.23333	13.1233
ENSG00000028137	TNFRSF1B	TNF receptor superfamily member 1B [Source:HGNC Symbol;Acc:HGNC:11917]	8.583	3.10154	1.7564e-52	1.24366e-50	yes	up	0.41	0.41	0.5	4.13	7.32	6.17	0.44	5.87333
ENSG00000168961	LGALS9	galectin 9 [Source:HGNC Symbol;Acc:HGNC:6570]	8.49	3.08569	5.62056e-138	1.50722e-135	yes	up	5.48	4.58	6.03	58.35	64.5	61.81	5.36333	61.5533
ENSG00000164342	TLR3	toll like receptor 3 [Source:HGNC Symbol;Acc:HGNC:11849]	8.411	3.0723	3.97127e-90	5.52795e-88	yes	up	1.44	1.05	0.68	17.5	12.13	13.09	1.05667	14.24
ENSG00000240065	PSMB9	proteasome subunit beta 9 [Source:HGNC Symbol;Acc:HGNC:9546]	8.402	3.07065	1.82634e-241	1.11011e-238	yes	up	20.8	19.92	21.13	193.37	208.79	184.79	20.6167	195.65
ENSG00000185404	SP140L	SP140 nuclear body protein like [Source:HGNC Symbol;Acc:HGNC:25105]	8.397	3.06989	1.90958e-118	3.8265e-116	yes	up	3.2	2.54	2.3	28.91	27.52	22.14	2.68	26.19
ENSG00000010030	ETV7	ETS variant 7 [Source:HGNC Symbol;Acc:HGNC:18160]	8.323	3.05711	2.25342e-26	6.82578e-25	yes	up	0.28	0.45	0.23	5.7	4.43	4.86	0.32	4.99667
ENSG00000255398	HCAR3	hydroxycarboxylic acid receptor 3 [Source:HGNC Symbol;Acc:HGNC:16824]	8.321	3.05682	6.00129e-21	1.38699e-19	yes	up	0	0.12	0.06	2.06	2.24	2.03	0.06	2.11
ENSG00000172183	ISG20	interferon stimulated exonuclease gene 20 [Source:HGNC Symbol;Acc:HGNC:6130]	8.299	3.05301	0	0	yes	up	31.3	30.76	33.32	328.3	318.33	310.37	31.7933	319
ENSG00000183486	MX2	MX dynamin like GTPase 2 [Source:HGNC Symbol;Acc:HGNC:7533]	8.185	3.03297	1.75607e-20	3.94358e-19	yes	up	1.75	0.79	0.83	25.12	22.8	23.06	1.12333	23.66
ENSG00000137959	IFI44L	interferon induced protein 44 like [Source:HGNC Symbol;Acc:HGNC:17817]	8.14	3.02506	7.05206e-28	2.28004e-26	yes	up	1.31	1	1.12	16.33	21.59	20.66	1.14333	19.5267
ENSG00000147168	IL2RG	interleukin 2 receptor subunit gamma [Source:HGNC Symbol;Acc:HGNC:6010]	8.042	3.00756	8.48664e-20	1.83141e-18	yes	up	0.1	0.05	0.12	3.24	2.98	2.44	0.09	2.88667
ENSG00000186832	KRT16	keratin 16 [Source:HGNC Symbol;Acc:HGNC:6423]	7.86	2.9746	6.64742e-22	1.6055e-20	yes	up	0.52	0.04	0.25	2.87	4.01	4.39	0.27	3.75667
ENSG00000268510	IFNL3P1	interferon lambda 3 pseudogene 1 [Source:HGNC Symbol;Acc:HGNC:44483]	7.773	2.95844	1.20128e-26	3.70022e-25	yes	up	0.32	0.25	0.3	4.26	3.88	4.04	0.29	4.06
ENSG00000204642	HLA-F	major histocompatibility complex, class I, F [Source:HGNC Symbol;Acc:HGNC:4963]	7.746	2.95346	1.02165e-58	8.62492e-57	yes	up	10.81	7.65	13.47	99.26	99.05	104.01	10.6433	100.773
ENSG00000126709	IFI6	interferon alpha inducible protein 6 [Source:HGNC Symbol;Acc:HGNC:4054]	7.674	2.94003	1.09299e-67	1.03267e-65	yes	up	268.92	178.04	237.87	2109.39	2204.76	2131.91	228.277	2148.69
ENSG00000178685	PARP10	poly(ADP-ribose) polymerase family member 10 [Source:HGNC Symbol;Acc:HGNC:25895]	7.67	2.93915	1.54393e-46	9.44749e-45	yes	up	8.75	7.58	6.37	71.32	80.33	72.15	7.56667	74.6
ENSG00000173432	SAA1	serum amyloid A1 [Source:HGNC Symbol;Acc:HGNC:10513]	7.651	2.93564	8.0931e-82	9.77335e-80	yes	up	8.08	9.99	10.61	75.29	90.16	94.42	9.56	86.6233
ENSG00000121858	TNFSF10	TNF superfamily member 10 [Source:HGNC Symbol;Acc:HGNC:11925]	7.519	2.91054	3.25301e-139	8.98767e-137	yes	up	4	3.34	4.76	37.81	36.01	36.14	4.03333	36.6533
ENSG00000134326	CMPK2	cytidine/uridine monophosphate kinase 2 [Source:HGNC Symbol;Acc:HGNC:27015]	7.438	2.895	6.6745e-29	2.28348e-27	yes	up	10.14	4.92	6.71	79.75	78.67	79.85	7.25667	79.4233
ENSG00000140853	NLRC5	NLR family CARD domain containing 5 [Source:HGNC Symbol;Acc:HGNC:29933]	7.231	2.85417	7.82629e-85	9.91058e-83	yes	up	8.87	5.67	8.29	57.99	58.38	61.22	7.61	59.1967
ENSG00000138646	HERC5	HECT and RLD domain containing E3 ubiquitin protein ligase 5 [Source:HGNC Symbol;Acc:HGNC:24368]	7.199	2.84784	3.05925e-57	2.46838e-55	yes	up	15.32	9.71	12.76	108.6	110.93	108.04	12.5967	109.19
ENSG00000090339	ICAM1	intercellular adhesion molecule 1 [Source:HGNC Symbol;Acc:HGNC:5344]	7.15	2.83791	1.12614e-249	7.89811e-247	yes	up	5.25	5.51	4.96	36.85	41.53	38.02	5.24	38.8
ENSG00000214892	USP8P1	ubiquitin specific peptidase 8 pseudogene 1 [Source:HGNC Symbol;Acc:HGNC:13987]	6.965	2.80004	2.12835e-81	2.55332e-79	yes	up	57.65	37.97	47.54	371.41	371.04	382.95	47.72	375.133
ENSG00000243649	CFB	complement factor B [Source:HGNC Symbol;Acc:HGNC:1037]	6.925	2.79184	0	0	yes	up	37.24	34.44	34.44	227.53	275.67	267.02	35.3733	256.74
ENSG00000019582	CD74	CD74 molecule [Source:HGNC Symbol;Acc:HGNC:1697]	6.901	2.78677	3.59363e-20	7.9334e-19	yes	up	0.42	0.76	0.44	5	5.07	5.38	0.54	5.15
ENSG00000148677	ANKRD1	ankyrin repeat domain 1 [Source:HGNC Symbol;Acc:HGNC:15819]	6.864	2.77898	1.05954e-131	2.68342e-129	yes	up	4.53	4.04	3.96	34.48	31.22	31.72	4.17667	32.4733
ENSG00000108679	LGALS3BP	galectin 3 binding protein [Source:HGNC Symbol;Acc:HGNC:6564]	6.705	2.74516	2.79991e-116	5.37435e-114	yes	up	111.05	83.31	93.09	719.63	786.92	745.27	95.8167	750.607
ENSG00000106366	SERPINE1	serpin family E member 1 [Source:HGNC Symbol;Acc:HGNC:8583]	6.58	2.718	8.75433e-89	1.20026e-86	yes	up	24.22	32.88	32.83	246.09	218.54	220.24	29.9767	228.29
ENSG00000118503	TNFAIP3	TNF alpha induced protein 3 [Source:HGNC Symbol;Acc:HGNC:11896]	6.578	2.71772	0	0	yes	up	10.08	10.79	10.25	75.22	75.66	70.79	10.3733	73.89
ENSG00000130775	THEMIS2	thymocyte selection associated family member 2 [Source:HGNC Symbol;Acc:HGNC:16839]	6.565	2.71475	1.46925e-54	1.08031e-52	yes	up	1.34	1.61	1.76	12.06	14.48	10.6	1.57	12.38
ENSG00000157601	MX1	MX dynamin like GTPase 1 [Source:HGNC Symbol;Acc:HGNC:7532]	6.551	2.7118	1.29425e-31	4.88624e-30	yes	up	56.91	33.01	40.18	415.01	375.35	385.36	43.3667	391.907
ENSG00000165731	RET	ret proto-oncogene [Source:HGNC Symbol;Acc:HGNC:9967]	6.434	2.68582	7.15606e-21	1.64346e-19	yes	up	0.19	0.2	0.22	1.16	1.56	1.02	0.203333	1.24667
ENSG00000185745	IFIT1	interferon induced protein with tetratricopeptide repeats 1 [Source:HGNC Symbol;Acc:HGNC:5407]	6.308	2.65707	1.53986e-29	5.35867e-28	yes	up	117.62	66.31	80.64	822.72	747.53	782.59	88.19	784.28
ENSG00000144837	PLA1A	phospholipase A1 member A [Source:HGNC Symbol;Acc:HGNC:17661]	6.289	2.65272	1.22075e-21	2.90226e-20	yes	up	0.27	0.44	0.49	4.13	4.63	3.2	0.4	3.98667
ENSG00000204261	PSMB8-AS1	PSMB8 antisense RNA 1 (head to head) [Source:HGNC Symbol;Acc:HGNC:39758]	6.215	2.63568	1.03957e-30	3.77622e-29	yes	up	1.43	1.19	1.29	11.11	13.76	11.95	1.30333	12.2733
ENSG00000011590	ZBTB32	zinc finger and BTB domain containing 32 [Source:HGNC Symbol;Acc:HGNC:16763]	6.179	2.62734	3.01319e-17	5.50556e-16	yes	up	0.04	0.76	0.24	2.88	2.46	2.93	0.346667	2.75667
ENSG00000272395	IFNL4	interferon lambda 4 (gene/pseudogene) [Source:HGNC Symbol;Acc:HGNC:44480]	6.167	2.6245	9.25176e-14	1.32318e-12	yes	up	0.05	0	0	2.49	1.77	1.19	0.0166667	1.81667
ENSG00000159403	C1R	complement C1r [Source:HGNC Symbol;Acc:HGNC:1246]	6.159	2.62269	0	0	yes	up	18.77	18.73	18.79	122.49	126.95	129.84	18.7633	126.427
ENSG00000087074	PPP1R15A	protein phosphatase 1 regulatory subunit 15A [Source:HGNC Symbol;Acc:HGNC:14375]	6.117	2.61285	7.40191e-302	7.49855e-299	yes	up	31.83	38.15	33.07	255.48	224.2	214.99	34.35	231.557
ENSG00000275302	CCL4	C-C motif chemokine ligand 4 [Source:HGNC Symbol;Acc:HGNC:10630]	6.011	2.58768	1.7201e-19	3.61776e-18	yes	up	0.75	0.87	0.72	12.64	8.19	7.6	0.78	9.47667
ENSG00000156587	UBE2L6	ubiquitin conjugating enzyme E2 L6 [Source:HGNC Symbol;Acc:HGNC:12490]	5.964	2.57625	7.21868e-58	5.95623e-56	yes	up	53.11	36.68	42.34	319.45	315.3	308.57	44.0433	314.44
ENSG00000235963	MCCD1P1	mitochondrial coiled-coil domain 1 pseudogene 1 [Source:HGNC Symbol;Acc:HGNC:33449]	5.962	2.57584	5.76807e-46	3.4828e-44	yes	up	2.68	3.38	2.81	20.76	20.74	21.69	2.95667	21.0633
ENSG00000168062	BATF2	basic leucine zipper ATF-like transcription factor 2 [Source:HGNC Symbol;Acc:HGNC:25163]	5.955	2.57419	3.78616e-26	1.13367e-24	yes	up	10.13	5.37	7.82	73.48	63.74	61.65	7.77333	66.29
ENSG00000213886	UBD	ubiquitin D [Source:HGNC Symbol;Acc:HGNC:18795]	5.954	2.57375	1.53373e-37	7.1896e-36	yes	up	1.67	2.97	1.81	17.32	15.94	16.87	2.15	16.71
ENSG00000129226	CD68	CD68 molecule [Source:HGNC Symbol;Acc:HGNC:1693]	5.941	2.57066	0	0	yes	up	47.5	43.66	45.45	303.95	307.93	294.18	45.5367	302.02
ENSG00000133106	EPSTI1	epithelial stromal interaction 1 [Source:HGNC Symbol;Acc:HGNC:16465]	5.837	2.54515	1.25874e-28	4.23491e-27	yes	up	0.57	1.27	0.86	5.8	4.01	4.18	0.9	4.66333
ENSG00000168394	TAP1	transporter 1, ATP binding cassette subfamily B member [Source:HGNC Symbol;Acc:HGNC:43]	5.828	2.54294	2.70449e-300	2.5956e-297	yes	up	27.45	22.87	25.18	168.57	156.02	154.62	25.1667	159.737
ENSG00000108342	CSF3	colony stimulating factor 3 [Source:HGNC Symbol;Acc:HGNC:2438]	5.823	2.54179	4.8451e-26	1.44363e-24	yes	up	0.81	0.94	0.73	6.37	9.24	6.91	0.826667	7.50667
ENSG00000204525	HLA-C	major histocompatibility complex, class I, C [Source:HGNC Symbol;Acc:HGNC:4933]	5.808	2.53797	0	0	yes	up	128.39	124.33	143.98	829.56	866.15	830.28	132.233	841.997
ENSG00000153253	SCN3A	sodium voltage-gated channel alpha subunit 3 [Source:HGNC Symbol;Acc:HGNC:10590]	5.761	2.5262	1.0858e-14	1.67226e-13	yes	up	0.05	0.07	0.04	0.83	0.45	0.42	0.0533333	0.566667
ENSG00000125740	FOSB	FosB proto-oncogene, AP-1 transcription factor subunit [Source:HGNC Symbol;Acc:HGNC:3797]	5.647	2.4974	6.2968e-33	2.48533e-31	yes	up	0.51	0.77	0.63	4	3.56	4.15	0.636667	3.90333
ENSG00000184979	USP18	ubiquitin specific peptidase 18 [Source:HGNC Symbol;Acc:HGNC:12616]	5.637	2.49494	1.89757e-50	1.27214e-48	yes	up	19.01	13.26	14.72	111.65	101.13	105.06	15.6633	105.947
ENSG00000136514	RTP4	receptor transporter protein 4 [Source:HGNC Symbol;Acc:HGNC:23992]	5.627	2.49237	2.77351e-15	4.51173e-14	yes	up	0.39	0.22	0.05	2.83	2.92	2.8	0.22	2.85
ENSG00000129451	KLK10	kallikrein related peptidase 10 [Source:HGNC Symbol;Acc:HGNC:6358]	5.624	2.49172	1.47898e-69	1.4422e-67	yes	up	4.18	3.38	3.85	22.66	25.72	24.68	3.80333	24.3533
ENSG00000166710	B2M	beta-2-microglobulin [Source:HGNC Symbol;Acc:HGNC:914]	5.564	2.47618	0	0	yes	up	892.69	812.58	919.38	5129.99	5342.47	5439.42	874.883	5303.96
ENSG00000177606	JUN	Jun proto-oncogene, AP-1 transcription factor subunit [Source:HGNC Symbol;Acc:HGNC:6204]	5.551	2.47287	0	0	yes	up	14.92	17.49	15.7	102.99	97.09	91.8	16.0367	97.2933
ENSG00000115267	IFIH1	interferon induced with helicase C domain 1 [Source:HGNC Symbol;Acc:HGNC:18873]	5.509	2.46177	5.11692e-57	4.07455e-55	yes	up	21.17	14.57	17.94	121.08	112.36	120.45	17.8933	117.963
ENSG00000276070	CCL4L2	C-C motif chemokine ligand 4 like 2 [Source:HGNC Symbol;Acc:HGNC:24066]	5.461	2.44905	4.72388e-12	5.79677e-11	yes	up	0	0.14	0	5.43	4.46	3.87	0.0466667	4.58667
ENSG00000107201	DDX58	DExD/H-box helicase 58 [Source:HGNC Symbol;Acc:HGNC:19102]	5.449	2.44612	1.82177e-39	9.02717e-38	yes	up	23.89	15.38	19.17	136.76	125.43	130.67	19.48	130.953
ENSG00000171522	PTGER4	prostaglandin E receptor 4 [Source:HGNC Symbol;Acc:HGNC:9596]	5.429	2.44078	2.88082e-18	5.6425e-17	yes	up	0.41	0.24	0.49	1.84	2	3.12	0.38	2.32
ENSG00000077522	ACTN2	actinin alpha 2 [Source:HGNC Symbol;Acc:HGNC:164]	5.427	2.44025	2.88666e-12	3.63272e-11	yes	up	0	0.09	0.01	0.97	1.3	1.07	0.0333333	1.11333
ENSG00000214872	SMTNL1	smoothelin like 1 [Source:HGNC Symbol;Acc:HGNC:32394]	5.426	2.43991	1.39846e-14	2.12863e-13	yes	up	0.18	0.28	0.15	2.15	2.4	3.08	0.203333	2.54333
ENSG00000282851	BISPR	BST2 interferon stimulated positive regulator (non-protein coding) [Source:HGNC Symbol;Acc:HGNC:51290]	5.418	2.43776	1.35959e-17	2.5298e-16	yes	up	0.39	0.54	0.31	6.3	5.07	5.56	0.413333	5.64333
ENSG00000123609	NMI	N-myc and STAT interactor [Source:HGNC Symbol;Acc:HGNC:7854]	5.397	2.43226	3.47565e-51	2.39164e-49	yes	up	14.52	9.77	12.71	77.54	76.58	82.13	12.3333	78.75
ENSG00000115009	CCL20	C-C motif chemokine ligand 20 [Source:HGNC Symbol;Acc:HGNC:10619]	5.396	2.43185	3.96943e-187	1.57353e-184	yes	up	51	55.87	58.5	280.11	353.04	344.73	55.1233	325.96
ENSG00000205413	SAMD9	sterile alpha motif domain containing 9 [Source:HGNC Symbol;Acc:HGNC:1348]	5.396	2.43178	4.00133e-49	2.56015e-47	yes	up	7.53	5.47	5.67	43.07	38.08	39.09	6.22333	40.08
ENSG00000276085	CCL3L1	C-C motif chemokine ligand 3 like 1 [Source:HGNC Symbol;Acc:HGNC:10628]	5.328	2.41362	6.41641e-12	7.71789e-11	yes	up	0	0.14	0	5.16	4.35	2.53	0.0466667	4.01333
ENSG00000059728	MXD1	MAX dimerization protein 1 [Source:HGNC Symbol;Acc:HGNC:6761]	5.321	2.41167	1.17343e-129	2.853e-127	yes	up	2.52	4.97	4.81	18.42	14.57	17.69	4.1	16.8933
ENSG00000125148	MT2A	metallothionein 2A [Source:HGNC Symbol;Acc:HGNC:7406]	5.318	2.4109	4.29261e-199	1.77899e-196	yes	up	74.73	85.5	89.36	482.74	431.77	534.91	83.1967	483.14
ENSG00000123610	TNFAIP6	TNF alpha induced protein 6 [Source:HGNC Symbol;Acc:HGNC:11898]	5.318	2.411	1.74052e-36	7.85603e-35	yes	up	2.08	1.45	2.28	12.1	12.96	14.27	1.93667	13.11
ENSG00000124256	ZBP1	Z-DNA binding protein 1 [Source:HGNC Symbol;Acc:HGNC:16176]	5.317	2.41066	8.16351e-13	1.07404e-11	yes	up	0.11	0.12	0.09	3.49	1.59	1.08	0.106667	2.05333
ENSG00000122643	NT5C3A	5'-nucleotidase, cytosolic IIIA [Source:HGNC Symbol;Acc:HGNC:17820]	5.303	2.40686	7.74722e-237	4.41471e-234	yes	up	46.17	37.09	45.52	280.89	225.24	256	42.9267	254.043
ENSG00000138623	SEMA7A	semaphorin 7A (John Milton Hagen blood group) [Source:HGNC Symbol;Acc:HGNC:10741]	5.26	2.39493	3.50961e-30	1.2524e-28	yes	up	0.47	0.53	1	3.9	4.52	3.83	0.666667	4.08333
ENSG00000134470	IL15RA	interleukin 15 receptor subunit alpha [Source:HGNC Symbol;Acc:HGNC:5978]	5.201	2.37874	4.59096e-50	3.0332e-48	yes	up	4.42	3.31	4.42	22.91	22.8	20.26	4.05	21.99
ENSG00000139567	ACVRL1	activin A receptor like type 1 [Source:HGNC Symbol;Acc:HGNC:175]	5.137	2.36097	3.69826e-13	5.02517e-12	yes	up	0.33	0.18	0.05	1.92	1.61	0.69	0.186667	1.40667
ENSG00000116717	GADD45A	growth arrest and DNA damage inducible alpha [Source:HGNC Symbol;Acc:HGNC:4095]	5.125	2.35744	2.73589e-239	1.60932e-236	yes	up	35.92	33.7	31.61	212.43	198.91	186.02	33.7433	199.12
ENSG00000163121	NEURL3	neuralized E3 ubiquitin protein ligase 3 [Source:HGNC Symbol;Acc:HGNC:25162]	5.108	2.35271	6.66505e-20	1.4486e-18	yes	up	0.37	1.49	0.7	7.07	6.16	6.84	0.853333	6.69
ENSG00000175592	FOSL1	FOS like 1, AP-1 transcription factor subunit [Source:HGNC Symbol;Acc:HGNC:13718]	5.092	2.34835	1.10447e-113	2.014e-111	yes	up	12.41	16.47	12.86	93.9	75.49	75.66	13.9133	81.6833
ENSG00000008517	IL32	interleukin 32 [Source:HGNC Symbol;Acc:HGNC:16830]	5.089	2.34739	1.36556e-129	3.27645e-127	yes	up	17.37	19.52	20.03	102.03	116.8	104.07	18.9733	107.633
ENSG00000105499	PLA2G4C	phospholipase A2 group IVC [Source:HGNC Symbol;Acc:HGNC:9037]	5.084	2.34586	5.24645e-28	1.70533e-26	yes	up	2.04	1.11	2.36	11.12	11.8	8.2	1.83667	10.3733
ENSG00000141682	PMAIP1	phorbol-12-myristate-13-acetate-induced protein 1 [Source:HGNC Symbol;Acc:HGNC:9108]	5.082	2.34538	1.2944e-166	4.29153e-164	yes	up	12.61	10.82	10.43	63.33	65.44	62.25	11.2867	63.6733
ENSG00000141574	SECTM1	secreted and transmembrane 1 [Source:HGNC Symbol;Acc:HGNC:10707]	5.069	2.34162	1.76675e-19	3.70732e-18	yes	up	0.53	0.98	1.43	4.26	6.06	7.71	0.98	6.01
ENSG00000134716	CYP2J2	cytochrome P450 family 2 subfamily J member 2 [Source:HGNC Symbol;Acc:HGNC:2634]	5.047	2.33533	1.04492e-14	1.61339e-13	yes	up	0.17	0.19	0.5	2.71	2.04	3.13	0.286667	2.62667
ENSG00000139192	TAPBPL	TAP binding protein like [Source:HGNC Symbol;Acc:HGNC:30683]	5.013	2.32579	2.81603e-36	1.26479e-34	yes	up	3.25	2.95	1.11	15.25	13.34	15.54	2.43667	14.71
ENSG00000049249	TNFRSF9	TNF receptor superfamily member 9 [Source:HGNC Symbol;Acc:HGNC:11924]	4.991	2.31941	4.21533e-34	1.74301e-32	yes	up	0.66	1.51	1.09	6.57	6.43	6.17	1.08667	6.39
ENSG00000130234	ACE2	angiotensin I converting enzyme 2 [Source:HGNC Symbol;Acc:HGNC:13557]	4.991	2.31943	3.04954e-11	3.44752e-10	yes	up	0.02	0	0.07	0.61	0.93	0.64	0.03	0.726667
ENSG00000068079	IFI35	interferon induced protein 35 [Source:HGNC Symbol;Acc:HGNC:5399]	4.988	2.3186	1.44824e-184	5.50181e-182	yes	up	55.74	43.48	48.71	273.16	267.26	256.33	49.31	265.583
ENSG00000117226	GBP3	guanylate binding protein 3 [Source:HGNC Symbol;Acc:HGNC:4184]	4.939	2.30416	1.52933e-105	2.48994e-103	yes	up	5.34	4.3	5.51	23.69	25.88	26.27	5.05	25.28
ENSG00000188293	IGFL1	IGF like family member 1 [Source:HGNC Symbol;Acc:HGNC:24093]	4.906	2.29442	3.16599e-31	1.16866e-29	yes	up	5	3.09	4.4	26.02	26.58	23.17	4.16333	25.2567
ENSG00000173391	OLR1	oxidized low density lipoprotein receptor 1 [Source:HGNC Symbol;Acc:HGNC:8133]	4.89	2.28984	3.3516e-67	3.15033e-65	yes	up	2.92	2.69	2.84	15.19	14.98	15.56	2.81667	15.2433
ENSG00000166923	GREM1	gremlin 1, DAN family BMP antagonist [Source:HGNC Symbol;Acc:HGNC:2001]	4.889	2.28952	1.09501e-11	1.29073e-10	yes	up	0.03	0.02	0.11	0.67	0.4	0.39	0.0533333	0.486667
ENSG00000100867	DHRS2	dehydrogenase/reductase 2 [Source:HGNC Symbol;Acc:HGNC:18349]	4.881	2.28708	3.38116e-92	4.74273e-90	yes	up	6.06	8.76	6.13	40.19	38.46	33.57	6.98333	37.4067
ENSG00000177409	SAMD9L	sterile alpha motif domain containing 9 like [Source:HGNC Symbol;Acc:HGNC:1349]	4.858	2.28046	6.03493e-107	9.91414e-105	yes	up	2.53	2.33	2.04	16.64	13.31	14.53	2.3	14.8267
ENSG00000137496	IL18BP	interleukin 18 binding protein [Source:HGNC Symbol;Acc:HGNC:5987]	4.826	2.27085	1.5549e-53	1.11629e-51	yes	up	1.93	1.85	1.81	20.84	19.06	18.19	1.86333	19.3633
ENSG00000261641	AL031600.3	-	4.748	2.24741	3.07144e-10	3.11154e-09	yes	up	0	0	0	1.25	1.88	2.1	0	1.74333
ENSG00000206503	HLA-A	major histocompatibility complex, class I, A [Source:HGNC Symbol;Acc:HGNC:4931]	4.734	2.24316	0	0	yes	up	139.76	138.84	144.74	718.31	762.04	739.45	141.113	739.933
ENSG00000122641	INHBA	inhibin beta A subunit [Source:HGNC Symbol;Acc:HGNC:6066]	4.722	2.23953	9.73965e-29	3.28894e-27	yes	up	0.37	0.55	0.54	3.79	2.68	2.4	0.486667	2.95667
ENSG00000206341	HLA-H	major histocompatibility complex, class I, H (pseudogene) [Source:HGNC Symbol;Acc:HGNC:4965]	4.713	2.23676	1.63456e-23	4.23985e-22	yes	up	2.54	1.29	1.73	10.5	11.84	11.44	1.85333	11.26
ENSG00000204264	PSMB8	proteasome subunit beta 8 [Source:HGNC Symbol;Acc:HGNC:9545]	4.71	2.23586	8.96209e-131	2.20843e-128	yes	up	24.4	18.54	23.02	119.21	110.48	118.97	21.9867	116.22
ENSG00000115844	DLX2	distal-less homeobox 2 [Source:HGNC Symbol;Acc:HGNC:2915]	4.699	2.23227	1.46879e-16	2.56546e-15	yes	up	0.28	0.41	0.43	3.33	2.37	2.77	0.373333	2.82333
ENSG00000232810	TNF	tumor necrosis factor [Source:HGNC Symbol;Acc:HGNC:11892]	4.694	2.23094	8.20858e-17	1.4589e-15	yes	up	0.63	0.48	0.58	3.25	4.49	4.12	0.563333	3.95333
ENSG00000128564	VGF	VGF nerve growth factor inducible [Source:HGNC Symbol;Acc:HGNC:12684]	4.672	2.2239	5.14749e-37	2.3584e-35	yes	up	1.49	1.46	1.17	8.61	7.55	6.66	1.37333	7.60667
ENSG00000224389	C4B	complement C4B (Chido blood group) [Source:HGNC Symbol;Acc:HGNC:1324]	4.659	2.22	4.03882e-21	9.4179e-20	yes	up	1.85	1.17	1.37	4.41	6.37	6.28	1.46333	5.68667
ENSG00000163644	PPM1K	protein phosphatase, Mg2+/Mn2+ dependent 1K [Source:HGNC Symbol;Acc:HGNC:25415]	4.642	2.21477	1.40882e-41	7.468e-40	yes	up	1.44	0.99	2.16	7.73	6.85	7.7	1.53	7.42667
ENSG00000095752	IL11	interleukin 11 [Source:HGNC Symbol;Acc:HGNC:5966]	4.6	2.20161	9.1284e-44	5.13754e-42	yes	up	3.73	3.12	3.9	20.7	17.39	18.57	3.58333	18.8867
ENSG00000110492	MDK	midkine (neurite growth-promoting factor 2) [Source:HGNC Symbol;Acc:HGNC:6972]	4.575	2.19363	6.99614e-54	5.08265e-52	yes	up	9.34	7.99	8.79	43.88	39.52	45.6	8.70667	43
ENSG00000140465	CYP1A1	cytochrome P450 family 1 subfamily A member 1 [Source:HGNC Symbol;Acc:HGNC:2595]	4.573	2.19328	3.08362e-10	3.12215e-09	yes	up	0.03	0.18	0.13	1.74	0.57	1.35	0.113333	1.22
ENSG00000070190	DAPP1	dual adaptor of phosphotyrosine and 3-phosphoinositides 1 [Source:HGNC Symbol;Acc:HGNC:16500]	4.551	2.18632	3.71039e-23	9.47604e-22	yes	up	0.52	0.81	0.75	4.78	3.94	4.48	0.693333	4.4
ENSG00000168016	TRANK1	tetratricopeptide repeat and ankyrin repeat containing 1 [Source:HGNC Symbol;Acc:HGNC:29011]	4.509	2.17277	9.9234e-58	8.07826e-56	yes	up	7.49	7.1	5.25	29.09	28.48	38.06	6.61333	31.8767
ENSG00000106560	GIMAP2	GTPase, IMAP family member 2 [Source:HGNC Symbol;Acc:HGNC:21789]	4.5	2.16988	7.67367e-12	9.15169e-11	yes	up	0.38	0.09	0.46	3.02	2.48	2.73	0.31	2.74333
ENSG00000196684	HSH2D	hematopoietic SH2 domain containing [Source:HGNC Symbol;Acc:HGNC:24920]	4.471	2.16067	1.64513e-38	7.95728e-37	yes	up	3.02	2.17	3.02	14.02	15.44	12.82	2.73667	14.0933
ENSG00000101347	SAMHD1	SAM and HD domain containing deoxynucleoside triphosphate triphosphohydrolase 1 [Source:HGNC Symbol;Acc:HGNC:15925]	4.456	2.15581	1.95986e-48	1.24523e-46	yes	up	12.24	9.63	9.89	61.6	50.11	51.59	10.5867	54.4333
ENSG00000025708	TYMP	thymidine phosphorylase [Source:HGNC Symbol;Acc:HGNC:3148]	4.395	2.1359	5.33787e-244	3.35642e-241	yes	up	32.58	29.38	30.25	144.5	152.18	146.3	30.7367	147.66
ENSG00000166592	RRAD	RRAD, Ras related glycolysis inhibitor and calcium channel regulator [Source:HGNC Symbol;Acc:HGNC:10446]	4.39	2.13435	2.90546e-10	2.9483e-09	yes	up	0.22	0.13	0.11	1.59	1.91	1.86	0.153333	1.78667
ENSG00000187479	C11orf96	chromosome 11 open reading frame 96 [Source:HGNC Symbol;Acc:HGNC:38675]	4.375	2.12925	3.43263e-10	3.45823e-09	yes	up	0.06	0.22	0.26	2.29	2	2.18	0.18	2.15667
ENSG00000226025	LGALS17A	galectin 14 pseudogene [Source:NCBI gene;Acc:400696]	4.367	2.12663	2.46171e-10	2.51058e-09	yes	up	0.12	0.05	0.63	4.89	2.01	3.14	0.266667	3.34667
ENSG00000173114	LRRN3	leucine rich repeat neuronal 3 [Source:HGNC Symbol;Acc:HGNC:17200]	4.366	2.12636	3.78754e-10	3.78858e-09	yes	up	0.06	0.03	0.09	0.81	0.56	0.78	0.06	0.716667
ENSG00000137877	SPTBN5	spectrin beta, non-erythrocytic 5 [Source:HGNC Symbol;Acc:HGNC:15680]	4.359	2.12402	5.92238e-11	6.47839e-10	yes	up	0.03	0.03	0.11	0.51	0.3	0.3	0.0566667	0.37
ENSG00000166920	C15orf48	chromosome 15 open reading frame 48 [Source:HGNC Symbol;Acc:HGNC:29898]	4.347	2.12013	8.27243e-162	2.60082e-159	yes	up	56.79	73.28	70.06	300.27	311.69	333.4	66.71	315.12
ENSG00000023445	BIRC3	baculoviral IAP repeat containing 3 [Source:HGNC Symbol;Acc:HGNC:591]	4.342	2.11845	0	0	yes	up	25.51	27.11	29.47	125.01	133.86	129.51	27.3633	129.46
ENSG00000169429	CXCL8	C-X-C motif chemokine ligand 8 [Source:HGNC Symbol;Acc:HGNC:6025]	4.252	2.08806	3.62794e-204	1.61355e-201	yes	up	64.29	62.03	69	262.75	319.95	303.09	65.1067	295.263
ENSG00000272512	AL645608.8	-	4.251	2.08788	1.74355e-32	6.80806e-31	yes	up	2.31	1.86	2.58	10.74	14.2	8.99	2.25	11.31
ENSG00000130487	KLHDC7B	kelch domain containing 7B [Source:HGNC Symbol;Acc:HGNC:25145]	4.25	2.08737	8.44634e-12	1.00338e-10	yes	up	0.21	0.12	0.17	1.37	1.41	1.06	0.166667	1.28
ENSG00000225492	GBP1P1	guanylate binding protein 1 pseudogene 1 [Source:HGNC Symbol;Acc:HGNC:39561]	4.21	2.07384	6.2925e-09	5.47703e-08	yes	up	0	0	0	1.47	1.1	1.21	0	1.26
ENSG00000142871	CYR61	cysteine rich angiogenic inducer 61 [Source:HGNC Symbol;Acc:HGNC:2654]	4.186	2.06542	4.16209e-169	1.43199e-166	yes	up	15.31	14.65	12.83	66.59	63.71	60.79	14.2633	63.6967
ENSG00000213492	NT5C3AP1	5'-nucleotidase, cytosolic IIIA pseudogene 1 [Source:HGNC Symbol;Acc:HGNC:18530]	4.183	2.0647	4.85599e-10	4.81768e-09	yes	up	0.18	0.16	0.21	1.69	1.57	1.93	0.183333	1.73
ENSG00000136689	IL1RN	interleukin 1 receptor antagonist [Source:HGNC Symbol;Acc:HGNC:6000]	4.165	2.05823	6.6856e-09	5.8081e-08	yes	up	0.09	0.04	0	1.49	0.87	1.51	0.0433333	1.29
ENSG00000185338	SOCS1	suppressor of cytokine signaling 1 [Source:HGNC Symbol;Acc:HGNC:19383]	4.147	2.0522	4.25726e-11	4.73072e-10	yes	up	0.33	0.53	0.42	2.87	3.58	3.37	0.426667	3.27333
ENSG00000225101	OR52K3P	olfactory receptor family 52 subfamily K member 3 pseudogene [Source:HGNC Symbol;Acc:HGNC:15224]	4.135	2.04792	9.76321e-09	8.30373e-08	yes	up	0	0.08	0	2.57	1.19	2.48	0.0266667	2.08
ENSG00000234394	AL353608.3	-	4.13	2.04623	3.30399e-09	2.9679e-08	yes	up	0	0.1	0.05	0.72	0.66	0.88	0.05	0.753333
ENSG00000221963	APOL6	apolipoprotein L6 [Source:HGNC Symbol;Acc:HGNC:14870]	4.116	2.04142	6.14788e-45	3.62805e-43	yes	up	3.71	2.81	3.35	17.32	14.45	14.91	3.29	15.56
ENSG00000169554	ZEB2	zinc finger E-box binding homeobox 2 [Source:HGNC Symbol;Acc:HGNC:14881]	4.097	2.03472	2.75831e-12	3.48081e-11	yes	up	0.27	0.09	0.08	1.61	1.13	1.02	0.146667	1.25333
ENSG00000185201	IFITM2	interferon induced transmembrane protein 2 [Source:HGNC Symbol;Acc:HGNC:5413]	4.071	2.02547	1.95684e-34	8.22189e-33	yes	up	70.88	47.24	64.86	291.31	308.38	286.58	60.9933	295.423
ENSG00000157766	ACAN	aggrecan [Source:HGNC Symbol;Acc:HGNC:319]	4.071	2.02542	1.33986e-08	1.11767e-07	yes	up	0	0.01	0.01	0.68	0.31	0.18	0.00666667	0.39
ENSG00000272196	HIST2H2AA4	histone cluster 2 H2A family member a4 [Source:HGNC Symbol;Acc:HGNC:29668]	4.049	2.01774	6.46382e-60	5.5598e-58	yes	up	48.55	36.53	29.83	174.3	186.1	162.27	38.3033	174.223
ENSG00000122877	EGR2	early growth response 2 [Source:HGNC Symbol;Acc:HGNC:3239]	4.038	2.01364	2.28683e-09	2.09234e-08	yes	up	0.19	0.08	0.21	1.07	1.35	0.71	0.16	1.04333
ENSG00000026751	SLAMF7	SLAM family member 7 [Source:HGNC Symbol;Acc:HGNC:21394]	4.029	2.01032	6.05229e-09	5.2755e-08	yes	up	0.11	0.15	0.04	1.25	0.97	1.07	0.1	1.09667
ENSG00000079385	CEACAM1	carcinoembryonic antigen related cell adhesion molecule 1 [Source:HGNC Symbol;Acc:HGNC:1814]	4.028	2.01016	7.29591e-174	2.66082e-171	yes	up	12.94	13.09	15.94	49.16	49.63	52.22	13.99	50.3367
ENSG00000185479	KRT6B	keratin 6B [Source:HGNC Symbol;Acc:HGNC:6444]	4.022	2.00776	2.78543e-18	5.46154e-17	yes	up	0.63	0.81	0.68	3.8	3.92	3.41	0.706667	3.71
ENSG00000140379	BCL2A1	BCL2 related protein A1 [Source:HGNC Symbol;Acc:HGNC:991]	3.998	1.99937	1.5809e-37	7.37283e-36	yes	up	7	6.2	4.9	27.54	26.43	28.15	6.03333	27.3733
ENSG00000151014	NOCT	nocturnin [Source:HGNC Symbol;Acc:HGNC:14254]	3.996	1.99862	7.20439e-55	5.3841e-53	yes	up	4.87	4.24	4.27	18.81	18.82	20.76	4.46	19.4633
ENSG00000197536	C5orf56	chromosome 5 open reading frame 56 [Source:HGNC Symbol;Acc:HGNC:33838]	3.986	1.99508	3.56859e-23	9.12669e-22	yes	up	1.33	1.55	1.57	8.27	8.71	8.11	1.48333	8.36333
ENSG00000265972	TXNIP	thioredoxin interacting protein [Source:HGNC Symbol;Acc:HGNC:16952]	3.948	1.98129	2.67474e-248	1.80644e-245	yes	up	20	20.14	20.94	85.46	89.23	85.54	20.36	86.7433
ENSG00000115008	IL1A	interleukin 1 alpha [Source:HGNC Symbol;Acc:HGNC:5991]	3.938	1.97744	1.82202e-28	6.04082e-27	yes	up	1.34	1.66	2.04	8.44	7.83	7.26	1.68	7.84333
ENSG00000163131	CTSS	cathepsin S [Source:HGNC Symbol;Acc:HGNC:2545]	3.926	1.97306	4.14711e-127	9.45281e-125	yes	up	15.11	16.42	18.05	82.17	74.89	74.64	16.5267	77.2333
ENSG00000125347	IRF1	interferon regulatory factor 1 [Source:HGNC Symbol;Acc:HGNC:6116]	3.907	1.96623	6.38848e-200	2.70916e-197	yes	up	41.25	39.05	34.85	173.1	162.68	160.02	38.3833	165.267
ENSG00000007171	NOS2	nitric oxide synthase 2 [Source:HGNC Symbol;Acc:HGNC:7873]	3.899	1.9632	1.59204e-19	3.36394e-18	yes	up	0.42	0.46	0.43	2.17	2.03	2.32	0.436667	2.17333
ENSG00000181381	DDX60L	DEAD-box helicase 60 like [Source:HGNC Symbol;Acc:HGNC:26429]	3.895	1.96147	1.16083e-34	4.89995e-33	yes	up	34.62	21.86	28.01	136.98	123.22	131.3	28.1633	130.5
ENSG00000269386	RAB11B-AS1	RAB11B antisense RNA 1 [Source:HGNC Symbol;Acc:HGNC:44178]	3.893	1.96089	1.17945e-30	4.27581e-29	yes	up	3.27	2.48	4.06	8.77	8.98	9.48	3.27	9.07667
ENSG00000179148	ALOXE3	arachidonate lipoxygenase 3 [Source:HGNC Symbol;Acc:HGNC:13743]	3.882	1.95674	2.42525e-12	3.07969e-11	yes	up	0.24	0.93	0.36	5.11	2.32	3.97	0.51	3.8
ENSG00000137198	GMPR	guanosine monophosphate reductase [Source:HGNC Symbol;Acc:HGNC:4376]	3.877	1.95481	1.27915e-11	1.49906e-10	yes	up	0.66	0.4	0.66	3.94	4.01	4.01	0.573333	3.98667
ENSG00000268916	CSAG3	CSAG family member 3 [Source:HGNC Symbol;Acc:HGNC:26237]	3.876	1.95453	4.16169e-08	3.25841e-07	yes	up	0	0	0	1.55	2.37	2.36	0	2.09333
ENSG00000064300	NGFR	nerve growth factor receptor [Source:HGNC Symbol;Acc:HGNC:7809]	3.82	1.93366	1.55485e-11	1.80591e-10	yes	up	0.1	0.36	0.3	1.25	1.36	1.9	0.253333	1.50333
ENSG00000261459	AC002310.5	-	3.795	1.924	6.60873e-08	5.05072e-07	yes	up	0	0	0	1.01	0.73	0.93	0	0.89
ENSG00000276966	HIST1H4E	histone cluster 1 H4 family member e [Source:HGNC Symbol;Acc:HGNC:4790]	3.792	1.92308	1.03769e-12	1.35063e-11	yes	up	0.62	0.69	0.89	4.36	3.33	4.27	0.733333	3.98667
ENSG00000166833	NAV2	neuron navigator 2 [Source:HGNC Symbol;Acc:HGNC:15997]	3.787	1.92094	9.08881e-26	2.67314e-24	yes	up	0.26	0.5	0.55	1.43	1.31	1.51	0.436667	1.41667
ENSG00000124145	SDC4	syndecan 4 [Source:HGNC Symbol;Acc:HGNC:10661]	3.786	1.92071	1.07987e-226	5.7916e-224	yes	up	28.04	31.85	32.55	122.85	133.74	123.61	30.8133	126.733
ENSG00000270882	HIST2H4A	histone cluster 2 H4 family member a [Source:HGNC Symbol;Acc:HGNC:4794]	3.786	1.92074	1.11647e-10	1.18779e-09	yes	up	23.62	27.95	15	126.64	113.2	82.6	22.19	107.48
ENSG00000204397	CARD16	caspase recruitment domain family member 16 [Source:HGNC Symbol;Acc:HGNC:33701]	3.774	1.91603	6.9017e-08	5.2548e-07	yes	up	0.18	0.42	0	3	4.15	4.54	0.2	3.89667
ENSG00000002549	LAP3	leucine aminopeptidase 3 [Source:HGNC Symbol;Acc:HGNC:18449]	3.77	1.91456	1.15606e-218	5.69752e-216	yes	up	60.87	54.23	58.44	249.46	235.11	241.61	57.8467	242.06
ENSG00000104432	IL7	interleukin 7 [Source:HGNC Symbol;Acc:HGNC:6023]	3.753	1.90821	5.7666e-08	4.43501e-07	yes	up	0.12	0.17	0.08	1.3	0.79	1.28	0.123333	1.12333
ENSG00000128335	APOL2	apolipoprotein L2 [Source:HGNC Symbol;Acc:HGNC:619]	3.748	1.90613	1.21748e-39	6.1159e-38	yes	up	25.43	19.68	22.79	115.52	87.82	92.63	22.6333	98.6567
ENSG00000254910	AC136475.2	-	3.748	1.90594	3.17339e-22	7.72587e-21	yes	up	111.99	105.4	93.91	540.3	575.13	525.75	103.767	547.06
ENSG00000185507	IRF7	interferon regulatory factor 7 [Source:HGNC Symbol;Acc:HGNC:6122]	3.746	1.90518	1.304e-31	4.9129e-30	yes	up	50.76	35.84	43.08	183.96	179.2	172.91	43.2267	178.69
ENSG00000167207	NOD2	nucleotide binding oligomerization domain containing 2 [Source:HGNC Symbol;Acc:HGNC:5331]	3.742	1.90373	4.3841e-18	8.46864e-17	yes	up	0.79	0.54	0.7	1.65	2.42	2.24	0.676667	2.10333
ENSG00000162896	PIGR	polymeric immunoglobulin receptor [Source:HGNC Symbol;Acc:HGNC:8968]	3.723	1.89641	1.64529e-12	2.11578e-11	yes	up	0.27	0.15	0.27	1.29	1.25	1.12	0.23	1.22
ENSG00000135899	SP110	SP110 nuclear body protein [Source:HGNC Symbol;Acc:HGNC:5401]	3.722	1.896	7.11024e-29	2.428e-27	yes	up	23.74	14.82	18.82	84.87	75.95	82.34	19.1267	81.0533
ENSG00000276462	BX255923.2	-	3.721	1.89566	5.86721e-09	5.12398e-08	yes	up	0.15	0.23	0.44	2.22	1.97	1.7	0.273333	1.96333
ENSG00000056558	TRAF1	TNF receptor associated factor 1 [Source:HGNC Symbol;Acc:HGNC:12031]	3.693	1.88473	9.39826e-58	7.68508e-56	yes	up	1.68	1.92	1.71	9.57	8.77	8.19	1.77	8.84333
ENSG00000204267	TAP2	transporter 2, ATP binding cassette subfamily B member [Source:HGNC Symbol;Acc:HGNC:44]	3.686	1.88195	1.08591e-23	2.84916e-22	yes	up	17.03	19.19	7.16	76.77	59.11	70.76	14.46	68.88
ENSG00000059378	PARP12	poly(ADP-ribose) polymerase family member 12 [Source:HGNC Symbol;Acc:HGNC:21919]	3.672	1.87645	1.2512e-26	3.84749e-25	yes	up	29.62	19.33	23.63	98.29	94.09	93.86	24.1933	95.4133
ENSG00000204592	HLA-E	major histocompatibility complex, class I, E [Source:HGNC Symbol;Acc:HGNC:4962]	3.669	1.87545	0	0	yes	up	62.8	59.52	62.58	244.92	247.33	244.57	61.6333	245.607
ENSG00000072858	SIDT1	SID1 transmembrane family member 1 [Source:HGNC Symbol;Acc:HGNC:25967]	3.66	1.87179	2.9118e-21	6.82475e-20	yes	up	0.6	1.15	0.62	3.21	2.83	2.51	0.79	2.85
ENSG00000125538	IL1B	interleukin 1 beta [Source:HGNC Symbol;Acc:HGNC:5992]	3.641	1.86426	3.7957e-23	9.65337e-22	yes	up	1.49	2.35	2.28	8.77	9.3	9.1	2.04	9.05667
ENSG00000134070	IRAK2	interleukin 1 receptor associated kinase 2 [Source:HGNC Symbol;Acc:HGNC:6113]	3.601	1.84837	2.93409e-126	6.52478e-124	yes	up	7.81	8.11	8.13	32.25	32.86	29.52	8.01667	31.5433
ENSG00000188404	SELL	selectin L [Source:HGNC Symbol;Acc:HGNC:10720]	3.594	1.84576	2.99367e-08	2.37967e-07	yes	up	0.15	0.16	0.25	1.03	1.37	1	0.186667	1.13333
ENSG00000160932	LY6E	lymphocyte antigen 6 family member E [Source:HGNC Symbol;Acc:HGNC:6727]	3.587	1.84278	0	0	yes	up	177.75	168.98	176.02	655.59	683.74	681.37	174.25	673.567
ENSG00000185022	MAFF	MAF bZIP transcription factor F [Source:HGNC Symbol;Acc:HGNC:6780]	3.575	1.83801	1.98926e-86	2.60966e-84	yes	up	6.71	7.3	7.35	27.19	27.12	29.58	7.12	27.9633
ENSG00000173193	PARP14	poly(ADP-ribose) polymerase family member 14 [Source:HGNC Symbol;Acc:HGNC:29232]	3.55	1.82765	1.0643e-46	6.55658e-45	yes	up	34.48	25.05	26.68	130.47	107.66	110.16	28.7367	116.097
ENSG00000188290	HES4	hes family bHLH transcription factor 4 [Source:HGNC Symbol;Acc:HGNC:24149]	3.543	1.82515	1.41019e-18	2.83053e-17	yes	up	23.98	17.87	16.01	65.49	84.79	119.91	19.2867	90.0633
ENSG00000239713	APOBEC3G	apolipoprotein B mRNA editing enzyme catalytic subunit 3G [Source:HGNC Symbol;Acc:HGNC:17357]	3.543	1.82486	1.43655e-07	1.04573e-06	yes	up	0.18	0.04	0.3	1.69	1.63	1.09	0.173333	1.47
ENSG00000205420	KRT6A	keratin 6A [Source:HGNC Symbol;Acc:HGNC:6443]	3.54	1.82359	4.68025e-32	1.79295e-30	yes	up	3.11	2.83	2.06	9.07	11.89	10.89	2.66667	10.6167
ENSG00000198626	RYR2	ryanodine receptor 2 [Source:HGNC Symbol;Acc:HGNC:10484]	3.538	1.82296	7.00928e-08	5.32781e-07	yes	up	0.02	0.08	0.08	0.53	0.13	0.21	0.06	0.29
ENSG00000182326	C1S	complement C1s [Source:HGNC Symbol;Acc:HGNC:1247]	3.531	1.82019	8.33657e-262	6.60945e-259	yes	up	45.65	43.76	52.35	155	165.72	167.28	47.2533	162.667
ENSG00000117525	F3	coagulation factor III, tissue factor [Source:HGNC Symbol;Acc:HGNC:3541]	3.521	1.81589	3.54448e-33	1.41121e-31	yes	up	2.36	4.02	5.28	13.3	12.05	14.13	3.88667	13.16
ENSG00000104951	IL4I1	interleukin 4 induced 1 [Source:HGNC Symbol;Acc:HGNC:19094]	3.508	1.81071	8.57059e-11	9.23123e-10	yes	up	0.55	1.14	0.38	2.97	2.79	2.61	0.69	2.79
ENSG00000205220	PSMB10	proteasome subunit beta 10 [Source:HGNC Symbol;Acc:HGNC:9538]	3.496	1.80566	6.59224e-72	6.64141e-70	yes	up	21.81	24	20.83	60.32	58.89	61.39	22.2133	60.2
ENSG00000140519	RHCG	Rh family C glycoprotein [Source:HGNC Symbol;Acc:HGNC:18140]	3.492	1.80386	1.79402e-105	2.89504e-103	yes	up	12.27	12.81	11.79	46.87	46.99	47.11	12.29	46.99
ENSG00000164308	ERAP2	endoplasmic reticulum aminopeptidase 2 [Source:HGNC Symbol;Acc:HGNC:29499]	3.488	1.80221	2.01643e-35	8.71316e-34	yes	up	1.88	1.32	1.86	5.72	5.15	5.09	1.68667	5.32
ENSG00000135363	LMO2	LIM domain only 2 [Source:HGNC Symbol;Acc:HGNC:6642]	3.487	1.80184	1.29529e-12	1.67278e-11	yes	up	1.03	0.92	0.86	5.12	3.55	4.28	0.936667	4.31667
ENSG00000050344	NFE2L3	nuclear factor, erythroid 2 like 3 [Source:HGNC Symbol;Acc:HGNC:7783]	3.469	1.79432	6.28661e-116	1.19413e-113	yes	up	8.41	8.65	9.05	30.3	33.02	33.06	8.70333	32.1267
ENSG00000175197	DDIT3	DNA damage inducible transcript 3 [Source:HGNC Symbol;Acc:HGNC:2726]	3.455	1.78849	1.85054e-57	1.49976e-55	yes	up	17.65	21.37	18.86	85.36	70.45	68.2	19.2933	74.67
ENSG00000140105	WARS	tryptophanyl-tRNA synthetase [Source:HGNC Symbol;Acc:HGNC:12729]	3.446	1.78506	6.17538e-261	4.692e-258	yes	up	85.27	85.96	73.55	257.07	273.73	257.89	81.5933	262.897
ENSG00000104368	PLAT	plasminogen activator, tissue type [Source:HGNC Symbol;Acc:HGNC:9051]	3.438	1.78173	4.46311e-10	4.43998e-09	yes	up	0.34	0.4	0.56	2.05	2.09	1.32	0.433333	1.82
ENSG00000104856	RELB	RELB proto-oncogene, NF-kB subunit [Source:HGNC Symbol;Acc:HGNC:9956]	3.437	1.781	1.01888e-117	2.01949e-115	yes	up	14.47	16.01	14.29	58.75	56.48	52.27	14.9233	55.8333
ENSG00000168386	FILIP1L	filamin A interacting protein 1 like [Source:HGNC Symbol;Acc:HGNC:24589]	3.437	1.78122	3.39592e-08	2.6842e-07	yes	up	0.2	0.09	0.18	1.08	1	0.71	0.156667	0.93
ENSG00000198576	ARC	activity regulated cytoskeleton associated protein [Source:HGNC Symbol;Acc:HGNC:648]	3.428	1.77745	3.60822e-10	3.62512e-09	yes	up	0.4	0.31	0.18	2.22	2.84	1.46	0.296667	2.17333
ENSG00000110944	IL23A	interleukin 23 subunit alpha [Source:HGNC Symbol;Acc:HGNC:15488]	3.414	1.77129	4.03303e-14	5.94522e-13	yes	up	1.73	1.97	2.04	8.1	7.62	9.66	1.91333	8.46
ENSG00000169252	ADRB2	adrenoceptor beta 2 [Source:HGNC Symbol;Acc:HGNC:286]	3.409	1.7693	3.06892e-07	2.13676e-06	yes	up	0.06	0.04	0.11	0.47	0.51	0.74	0.07	0.573333
ENSG00000144655	CSRNP1	cysteine and serine rich nuclear protein 1 [Source:HGNC Symbol;Acc:HGNC:14300]	3.397	1.76433	7.00566e-86	8.99635e-84	yes	up	9.3	10.62	10.8	42.29	37.88	33.33	10.24	37.8333
ENSG00000175691	ZNF77	zinc finger protein 77 [Source:HGNC Symbol;Acc:HGNC:13150]	3.387	1.75997	1.20755e-16	2.12751e-15	yes	up	1.5	1.13	1.17	6.38	5.16	4.92	1.26667	5.48667
ENSG00000189060	H1F0	H1 histone family member 0 [Source:HGNC Symbol;Acc:HGNC:4714]	3.374	1.75452	2.29529e-295	2.09274e-292	yes	up	113.68	125.19	125.65	425.23	464.93	440.99	121.507	443.717
ENSG00000189001	SBSN	suprabasin [Source:HGNC Symbol;Acc:HGNC:24950]	3.373	1.75395	2.28084e-09	2.0879e-08	yes	up	0.35	0.68	0.99	3.38	3.63	3.31	0.673333	3.44
ENSG00000124882	EREG	epiregulin [Source:HGNC Symbol;Acc:HGNC:3443]	3.36	1.74827	1.41134e-260	1.02943e-257	yes	up	21.66	22.46	22.12	77.31	82.68	80.9	22.08	80.2967
ENSG00000272666	U62317.2	-	3.353	1.74533	6.83386e-09	5.9256e-08	yes	up	1.15	1.39	0.67	4.9	5.62	3.79	1.07	4.77
ENSG00000124201	ZNFX1	zinc finger NFX1-type containing 1 [Source:HGNC Symbol;Acc:HGNC:29271]	3.347	1.74302	5.77473e-145	1.69842e-142	yes	up	24.68	20.93	22.24	90.51	80.29	78.11	22.6167	82.97
ENSG00000203814	HIST2H2BF	histone cluster 2 H2B family member f [Source:HGNC Symbol;Acc:HGNC:24700]	3.342	1.74064	1.22706e-16	2.15771e-15	yes	up	1.47	2.35	1.44	9.18	5.97	6.45	1.75333	7.2
ENSG00000155629	PIK3AP1	phosphoinositide-3-kinase adaptor protein 1 [Source:HGNC Symbol;Acc:HGNC:30034]	3.341	1.74028	3.47219e-40	1.77852e-38	yes	up	2.61	1.52	1.89	6.62	7.04	6.54	2.00667	6.73333
ENSG00000164651	SP8	Sp8 transcription factor [Source:HGNC Symbol;Acc:HGNC:19196]	3.333	1.73678	5.7838e-14	8.41049e-13	yes	up	0.7	0.56	0.62	2.38	3.57	3.04	0.626667	2.99667
ENSG00000111913	RIPOR2	RHO family interacting cell polarization regulator 2 [Source:HGNC Symbol;Acc:HGNC:13872]	3.31	1.72705	1.04294e-06	6.67533e-06	yes	up	0	0	0	0.34	0.35	0.41	0	0.366667
ENSG00000123095	BHLHE41	basic helix-loop-helix family member e41 [Source:HGNC Symbol;Acc:HGNC:16617]	3.306	1.72523	1.70146e-11	1.97242e-10	yes	up	1.09	0.94	0.92	4.29	2.66	2.66	0.983333	3.20333
ENSG00000204010	IFIT1B	interferon induced protein with tetratricopeptide repeats 1B [Source:HGNC Symbol;Acc:HGNC:23442]	3.301	1.72308	1.03737e-06	6.64435e-06	yes	up	15.38	13.86	5.59	116.92	69.17	90.65	11.61	92.2467
ENSG00000113070	HBEGF	heparin binding EGF like growth factor [Source:HGNC Symbol;Acc:HGNC:3059]	3.296	1.72075	3.19894e-27	1.00747e-25	yes	up	2.32	1.94	1.98	7.79	7.6	7.4	2.08	7.59667
ENSG00000159450	TCHH	trichohyalin [Source:HGNC Symbol;Acc:HGNC:11791]	3.296	1.72065	1.31921e-07	9.65429e-07	yes	up	0.07	0.07	0.04	0.45	0.28	0.36	0.06	0.363333
ENSG00000167244	IGF2	insulin like growth factor 2 [Source:HGNC Symbol;Acc:HGNC:5466]	3.287	1.7166	2.4688e-21	5.80137e-20	yes	up	0.76	0.8	0.78	3.13	3.51	2.91	0.78	3.18333
ENSG00000187800	PEAR1	platelet endothelial aggregation receptor 1 [Source:HGNC Symbol;Acc:HGNC:33631]	3.272	1.71024	3.87587e-09	3.45267e-08	yes	up	0.16	0.32	0.19	0.9	0.85	1.24	0.223333	0.996667
ENSG00000184371	CSF1	colony stimulating factor 1 [Source:HGNC Symbol;Acc:HGNC:2432]	3.27	1.70913	1.03646e-128	2.45454e-126	yes	up	9.83	10.67	10.75	37.5	35.23	37.98	10.4167	36.9033
ENSG00000130589	HELZ2	helicase with zinc finger 2 [Source:HGNC Symbol;Acc:HGNC:30021]	3.265	1.70689	4.03721e-38	1.92719e-36	yes	up	43.43	29.53	38.21	140.07	140.69	131.91	37.0567	137.557
ENSG00000226145	KRT16P6	keratin 16 pseudogene 6 [Source:HGNC Symbol;Acc:HGNC:50719]	3.251	1.70072	1.73112e-06	1.07836e-05	yes	up	0	0	0.15	1.52	1.9	1.25	0.05	1.55667
ENSG00000179674	ARL14	ADP ribosylation factor like GTPase 14 [Source:HGNC Symbol;Acc:HGNC:22974]	3.246	1.69848	3.38674e-13	4.61563e-12	yes	up	1.42	1.58	1.45	6.15	6.14	6.07	1.48333	6.12
ENSG00000255663	AP002373.1	-	3.236	1.69403	1.60298e-06	1.00207e-05	yes	up	0	0	0	1.71	2.29	1.87	0	1.95667
ENSG00000077150	NFKB2	nuclear factor kappa B subunit 2 [Source:HGNC Symbol;Acc:HGNC:7795]	3.235	1.69378	1.78597e-224	9.04646e-222	yes	up	42.19	45.95	45.84	150.07	164.05	151.79	44.66	155.303
ENSG00000126561	STAT5A	signal transducer and activator of transcription 5A [Source:HGNC Symbol;Acc:HGNC:11366]	3.233	1.69278	6.06521e-35	2.59622e-33	yes	up	2.28	2.74	1.68	9.39	7.97	8.23	2.23333	8.53
ENSG00000120332	TNN	tenascin N [Source:HGNC Symbol;Acc:HGNC:22942]	3.233	1.69269	3.39717e-26	1.02055e-24	yes	up	1.54	1.67	1.45	6.05	5.75	5.02	1.55333	5.60667
ENSG00000157654	PALM2-AKAP2	PALM2-AKAP2 readthrough [Source:HGNC Symbol;Acc:HGNC:33529]	3.228	1.6906	1.93236e-11	2.23157e-10	yes	up	0.64	0.43	0.46	2.32	1.8	2.01	0.51	2.04333
ENSG00000231852	CYP21A2	cytochrome P450 family 21 subfamily A member 2 [Source:HGNC Symbol;Acc:HGNC:2600]	3.223	1.68826	2.22423e-06	1.36286e-05	yes	up	0.04	0.1	0.09	1.03	0.73	0.56	0.0766667	0.773333
ENSG00000273345	AC104109.4	-	3.221	1.68761	8.16848e-09	6.98978e-08	yes	up	0.55	0.91	0.62	4.34	2.24	2.79	0.693333	3.12333
ENSG00000140464	PML	promyelocytic leukemia [Source:HGNC Symbol;Acc:HGNC:9113]	3.218	1.68601	2.24688e-137	5.93796e-135	yes	up	15.85	15.35	15.33	55.76	53.25	50.38	15.51	53.13
ENSG00000259498	AC079328.2	-	3.208	1.68152	7.52186e-07	4.94809e-06	yes	up	0.07	0.11	0.18	0.86	0.65	0.43	0.12	0.646667
ENSG00000184545	DUSP8	dual specificity phosphatase 8 [Source:HGNC Symbol;Acc:HGNC:3074]	3.206	1.68064	1.12083e-54	8.27463e-53	yes	up	3.21	2.71	2.5	10.01	9.25	10.01	2.80667	9.75667
ENSG00000221866	PLXNA4	plexin A4 [Source:HGNC Symbol;Acc:HGNC:9102]	3.192	1.67463	2.74189e-06	1.65448e-05	yes	up	0	0	0.01	0.11	0.16	0.14	0.00333333	0.136667
ENSG00000198719	DLL1	delta like canonical Notch ligand 1 [Source:HGNC Symbol;Acc:HGNC:2908]	3.182	1.67016	1.89156e-07	1.35851e-06	yes	up	0.15	0.17	0.34	0.82	0.73	0.96	0.22	0.836667
ENSG00000116194	ANGPTL1	angiopoietin like 1 [Source:HGNC Symbol;Acc:HGNC:489]	3.177	1.66758	3.07609e-07	2.14012e-06	yes	up	0.59	0.28	0.96	1.92	2.69	2.46	0.61	2.35667
ENSG00000079215	SLC1A3	solute carrier family 1 member 3 [Source:HGNC Symbol;Acc:HGNC:10941]	3.175	1.6667	2.23534e-06	1.36875e-05	yes	up	0	0	0	0.44	1.16	0.53	0	0.71
ENSG00000179826	MRGPRX3	MAS related GPR family member X3 [Source:HGNC Symbol;Acc:HGNC:17980]	3.163	1.6615	3.26939e-06	1.94257e-05	yes	up	0.05	0.1	0	0.93	0.88	1.39	0.05	1.06667
ENSG00000160182	TFF1	trefoil factor 1 [Source:HGNC Symbol;Acc:HGNC:11755]	3.159	1.65926	9.92679e-20	2.13461e-18	yes	up	8.92	13.26	17.2	47.59	44.98	52.52	13.1267	48.3633
ENSG00000164949	GEM	GTP binding protein overexpressed in skeletal muscle [Source:HGNC Symbol;Acc:HGNC:4234]	3.142	1.65164	6.80442e-38	3.22282e-36	yes	up	4.26	4.66	5.42	18.6	16.11	17.23	4.78	17.3133
ENSG00000234362	LINC01914	long intergenic non-protein coding RNA 1914 [Source:HGNC Symbol;Acc:HGNC:52733]	3.136	1.64911	6.41093e-07	4.26033e-06	yes	up	0.5	0.88	0.67	3.89	4.55	3.98	0.683333	4.14
ENSG00000081041	CXCL2	C-X-C motif chemokine ligand 2 [Source:HGNC Symbol;Acc:HGNC:4603]	3.135	1.64824	7.86245e-103	1.2254e-100	yes	up	46.12	44.18	47.56	131.12	155.6	156.67	45.9533	147.797
ENSG00000165259	HDX	highly divergent homeobox [Source:HGNC Symbol;Acc:HGNC:26411]	3.133	1.64777	5.45487e-11	5.99937e-10	yes	up	0.84	0.56	0.99	4.64	2.5	5.18	0.796667	4.10667
ENSG00000223638	RFPL4A	ret finger protein like 4A [Source:HGNC Symbol;Acc:HGNC:16449]	3.132	1.64686	3.86453e-06	2.27248e-05	yes	up	0	0.07	0.09	1.51	1.21	1.22	0.0533333	1.31333
ENSG00000224321	RPL12P14	ribosomal protein L12 pseudogene 14 [Source:HGNC Symbol;Acc:HGNC:36495]	3.127	1.64497	4.26246e-09	3.78229e-08	yes	up	0.9	1.07	1.33	5.02	4.83	4.29	1.1	4.71333
ENSG00000167034	NKX3-1	NK3 homeobox 1 [Source:HGNC Symbol;Acc:HGNC:7838]	3.125	1.64365	4.50312e-58	3.74951e-56	yes	up	5.06	4.41	5.44	16.7	15.37	14.81	4.97	15.6267
ENSG00000184678	HIST2H2BE	histone cluster 2 H2B family member e [Source:HGNC Symbol;Acc:HGNC:4760]	3.118	1.6407	3.43443e-40	1.76413e-38	yes	up	5.15	4.28	4.15	15.19	15.76	16.35	4.52667	15.7667
ENSG00000249790	AC092490.1	-	3.115	1.63922	7.62918e-10	7.43483e-09	yes	up	1.45	1.5	1.56	5.25	4.56	5.54	1.50333	5.11667
ENSG00000058085	LAMC2	laminin subunit gamma 2 [Source:HGNC Symbol;Acc:HGNC:6493]	3.099	1.63166	5.63746e-127	1.26913e-124	yes	up	12.01	13.7	14.71	47.37	46.13	42.84	13.4733	45.4467
ENSG00000179044	EXOC3L1	exocyst complex component 3 like 1 [Source:HGNC Symbol;Acc:HGNC:27540]	3.095	1.62972	1.09642e-06	7.0078e-06	yes	up	0.28	0.2	0.1	1.83	2.59	2.2	0.193333	2.20667
ENSG00000245025	AC107959.1	-	3.094	1.62955	9.28617e-07	5.99198e-06	yes	up	0.17	0.26	0.18	1.27	1.36	1.06	0.203333	1.23
ENSG00000163734	CXCL3	C-X-C motif chemokine ligand 3 [Source:HGNC Symbol;Acc:HGNC:4604]	3.089	1.62718	3.47513e-110	5.97821e-108	yes	up	51.58	52.6	59.12	167.94	192.01	196.85	54.4333	185.6
ENSG00000166863	TAC3	tachykinin 3 [Source:HGNC Symbol;Acc:HGNC:11521]	3.087	1.62609	3.92378e-06	2.30287e-05	yes	up	0.11	0.24	0.61	2.76	2.51	2.39	0.32	2.55333
ENSG00000225963	AC009950.1	-	3.085	1.62532	1.83764e-10	1.90719e-09	yes	up	3.33	1.28	1.81	6.99	6.15	7.13	2.14	6.75667
ENSG00000196116	TDRD7	tudor domain containing 7 [Source:HGNC Symbol;Acc:HGNC:30831]	3.084	1.62472	1.1687e-111	2.08934e-109	yes	up	14.56	12.8	14.84	48.25	45.15	48.86	14.0667	47.42
ENSG00000111331	OAS3	2'-5'-oligoadenylate synthetase 3 [Source:HGNC Symbol;Acc:HGNC:8088]	3.079	1.62244	3.10733e-32	1.20302e-30	yes	up	116.18	88.45	98.02	360.52	357.82	354.02	100.883	357.453
ENSG00000170581	STAT2	signal transducer and activator of transcription 2 [Source:HGNC Symbol;Acc:HGNC:11363]	3.073	1.6197	6.74128e-35	2.87886e-33	yes	up	37.35	26.53	32.29	114.09	105.6	108.72	32.0567	109.47
ENSG00000108551	RASD1	ras related dexamethasone induced 1 [Source:HGNC Symbol;Acc:HGNC:15828]	3.072	1.61939	7.14135e-19	1.45663e-17	yes	up	3.31	2.62	3.48	8.12	13.76	12.08	3.13667	11.32
ENSG00000266976	AC079466.1	-	3.069	1.61776	9.01028e-18	1.69734e-16	yes	up	0.7	0.85	0.78	3.34	2.6	2.5	0.776667	2.81333
ENSG00000107485	GATA3	GATA binding protein 3 [Source:HGNC Symbol;Acc:HGNC:4172]	3.063	1.61511	1.37212e-22	3.39034e-21	yes	up	3.24	3.68	3.29	13.74	13.53	13.86	3.40333	13.71
ENSG00000164400	CSF2	colony stimulating factor 2 [Source:HGNC Symbol;Acc:HGNC:2434]	3.059	1.61284	6.28956e-06	3.56181e-05	yes	up	0	0.32	0.13	1.53	2.85	2.24	0.15	2.20667
ENSG00000241978	AKAP2	A-kinase anchoring protein 2 [Source:HGNC Symbol;Acc:HGNC:372]	3.056	1.61164	2.78257e-140	7.80617e-138	yes	up	9.22	9.31	8.13	27.2	27.63	29.24	8.88667	28.0233
ENSG00000155090	KLF10	Kruppel like factor 10 [Source:HGNC Symbol;Acc:HGNC:11810]	3.052	1.60959	3.20654e-122	6.87897e-120	yes	up	38.42	39.44	37.11	142.55	122.08	117.07	38.3233	127.233
ENSG00000177989	ODF3B	outer dense fiber of sperm tails 3B [Source:HGNC Symbol;Acc:HGNC:34388]	3.031	1.59984	3.15889e-32	1.22039e-30	yes	up	8.92	9.45	11.59	31.56	34.25	31.1	9.98667	32.3033
ENSG00000140450	ARRDC4	arrestin domain containing 4 [Source:HGNC Symbol;Acc:HGNC:28087]	3.029	1.59868	8.71054e-50	5.69307e-48	yes	up	3.03	3.77	3.23	11.28	10.79	11.89	3.34333	11.32
ENSG00000184584	TMEM173	transmembrane protein 173 [Source:HGNC Symbol;Acc:HGNC:27962]	3.029	1.59906	7.82135e-08	5.91303e-07	yes	up	0.59	0.58	0.76	2.17	1.76	2.67	0.643333	2.2
ENSG00000100911	PSME2	proteasome activator subunit 2 [Source:HGNC Symbol;Acc:HGNC:9569]	3.016	1.59242	3.66029e-207	1.66863e-204	yes	up	199.17	185.16	181.43	652.37	654.14	641.66	188.587	649.39
ENSG00000196890	HIST3H2BB	histone cluster 3 H2B family member b [Source:HGNC Symbol;Acc:HGNC:20514]	3.016	1.59266	2.31397e-08	1.87035e-07	yes	up	0.46	0.27	0.52	1.55	1.82	1.93	0.416667	1.76667
ENSG00000100346	CACNA1I	calcium voltage-gated channel subunit alpha1 I [Source:HGNC Symbol;Acc:HGNC:1396]	3.011	1.59026	2.88861e-07	2.02125e-06	yes	up	0.05	0.07	0.06	0.28	0.26	0.3	0.06	0.28
ENSG00000112343	TRIM38	tripartite motif containing 38 [Source:HGNC Symbol;Acc:HGNC:10059]	2.998	1.58381	5.74591e-58	4.76258e-56	yes	up	3.35	2.41	3.1	10.23	9.62	9.34	2.95333	9.73
ENSG00000144802	NFKBIZ	NFKB inhibitor zeta [Source:HGNC Symbol;Acc:HGNC:29805]	2.991	1.58042	4.53427e-75	4.86367e-73	yes	up	7.08	6.79	7.94	24.8	29.83	24.6	7.27	26.41
ENSG00000175505	CLCF1	cardiotrophin like cytokine factor 1 [Source:HGNC Symbol;Acc:HGNC:17412]	2.989	1.57971	4.49254e-50	2.97896e-48	yes	up	11.01	10.5	10	36.34	33.25	29.8	10.5033	33.13
ENSG00000250264	AL669918.1	-	2.987	1.57856	3.71179e-10	3.71689e-09	yes	up	5.02	6.67	10.21	30.92	27.44	26.37	7.3	28.2433
ENSG00000165312	OTUD1	OTU deubiquitinase 1 [Source:HGNC Symbol;Acc:HGNC:27346]	2.979	1.57493	5.65207e-34	2.32653e-32	yes	up	2.92	2.72	3.49	10.65	9.82	9.85	3.04333	10.1067
ENSG00000273445	AC133644.2	-	2.977	1.57366	1.98938e-14	2.98816e-13	yes	up	3.98	3.67	6.43	13.53	16.56	18.49	4.69333	16.1933
ENSG00000256262	USP30-AS1	USP30 antisense RNA 1 [Source:HGNC Symbol;Acc:HGNC:40909]	2.974	1.57237	1.03553e-05	5.66711e-05	yes	up	0.16	0.28	0.34	2.88	3	2.79	0.26	2.89
ENSG00000172936	MYD88	myeloid differentiation primary response 88 [Source:HGNC Symbol;Acc:HGNC:7562]	2.973	1.5717	6.64173e-77	7.34011e-75	yes	up	25.41	22.27	21.76	86.82	69.24	70.47	23.1467	75.51
ENSG00000258555	SPECC1L-ADORA2A	SPECC1L-ADORA2A readthrough (NMD candidate) [Source:HGNC Symbol;Acc:HGNC:49185]	2.97	1.57029	9.1566e-07	5.91318e-06	yes	up	0.05	0.43	0.05	1.37	1.73	1.12	0.176667	1.40667
ENSG00000136826	KLF4	Kruppel like factor 4 [Source:HGNC Symbol;Acc:HGNC:6348]	2.967	1.56891	1.88572e-116	3.6581e-114	yes	up	19.23	17.88	17.34	56.24	61.85	61.79	18.15	59.96
ENSG00000105246	EBI3	Epstein-Barr virus induced 3 [Source:HGNC Symbol;Acc:HGNC:3129]	2.958	1.56472	3.09489e-14	4.59571e-13	yes	up	2.68	2.31	3.24	8.32	10.27	9.25	2.74333	9.28
ENSG00000087085	ACHE	acetylcholinesterase (Cartwright blood group) [Source:HGNC Symbol;Acc:HGNC:108]	2.957	1.56422	2.16669e-08	1.76146e-07	yes	up	0.8	0.43	0.36	1.64	1.99	2.4	0.53	2.01
ENSG00000130813	C19orf66	chromosome 19 open reading frame 66 [Source:HGNC Symbol;Acc:HGNC:25649]	2.947	1.55907	3.61898e-81	4.25756e-79	yes	up	24.38	19.69	24.07	74.79	71.98	68.63	22.7133	71.8
ENSG00000132109	TRIM21	tripartite motif containing 21 [Source:HGNC Symbol;Acc:HGNC:11312]	2.943	1.55735	2.19845e-66	2.03496e-64	yes	up	25.05	18.85	23.46	75.11	68.39	75.13	22.4533	72.8767
ENSG00000174808	BTC	betacellulin [Source:HGNC Symbol;Acc:HGNC:1121]	2.935	1.55356	8.43225e-15	1.31196e-13	yes	up	1.3	1.35	1.04	5.52	4.02	4.86	1.23	4.8
ENSG00000103966	EHD4	EH domain containing 4 [Source:HGNC Symbol;Acc:HGNC:3245]	2.934	1.55303	7.35236e-116	1.38217e-113	yes	up	7.44	7.35	6.8	23.99	22.77	22.36	7.19667	23.04
ENSG00000148143	ZNF462	zinc finger protein 462 [Source:HGNC Symbol;Acc:HGNC:21684]	2.922	1.5469	3.67595e-20	8.10531e-19	yes	up	0.71	0.62	1.09	2.14	2.26	1.62	0.806667	2.00667
ENSG00000079263	SP140	SP140 nuclear body protein [Source:HGNC Symbol;Acc:HGNC:17133]	2.921	1.54624	1.49133e-05	7.89844e-05	yes	up	0.46	0.02	0.03	0.73	3.19	2.77	0.17	2.23
ENSG00000164236	ANKRD33B	ankyrin repeat domain 33B [Source:HGNC Symbol;Acc:HGNC:35240]	2.915	1.54341	3.3247e-102	5.13779e-100	yes	up	5.09	5.48	4.88	17.29	18.44	15.69	5.15	17.14
ENSG00000105675	ATP4A	ATPase H+/K+ transporting alpha subunit [Source:HGNC Symbol;Acc:HGNC:819]	2.907	1.53945	1.59763e-05	8.40773e-05	yes	up	0.06	0.02	0.04	0.38	0.36	0.79	0.04	0.51
ENSG00000187094	CCK	cholecystokinin [Source:HGNC Symbol;Acc:HGNC:1569]	2.906	1.53901	1.32388e-06	8.35613e-06	yes	up	0.78	0.89	0.95	4.49	3.56	4.53	0.873333	4.19333
ENSG00000284194	SCO2	SCO2, cytochrome c oxidase assembly protein [Source:NCBI gene;Acc:9997]	2.904	1.53823	2.23755e-08	1.81422e-07	yes	up	1.46	2.52	2.18	4.44	6.19	7.57	2.05333	6.06667
ENSG00000196954	CASP4	caspase 4 [Source:HGNC Symbol;Acc:HGNC:1505]	2.89	1.53124	2.40335e-28	7.91065e-27	yes	up	8.28	9.29	8.64	23.5	23.78	25.25	8.73667	24.1767
ENSG00000121966	CXCR4	C-X-C motif chemokine receptor 4 [Source:HGNC Symbol;Acc:HGNC:2561]	2.889	1.53038	1.99103e-06	1.23154e-05	yes	up	0.16	0.74	0.33	1.95	1.9	1.53	0.41	1.79333
ENSG00000128383	APOBEC3A	apolipoprotein B mRNA editing enzyme catalytic subunit 3A [Source:HGNC Symbol;Acc:HGNC:17343]	2.888	1.52989	1.83504e-05	9.54962e-05	yes	up	0.11	0.05	0.09	0.96	0.61	1.21	0.0833333	0.926667
ENSG00000134954	ETS1	ETS proto-oncogene 1, transcription factor [Source:HGNC Symbol;Acc:HGNC:3488]	2.872	1.52189	8.70349e-74	9.01751e-72	yes	up	6.79	8.11	8.84	31.06	26.06	26.93	7.91333	28.0167
ENSG00000185272	RBM11	RNA binding motif protein 11 [Source:HGNC Symbol;Acc:HGNC:9897]	2.863	1.5176	5.25218e-06	3.0108e-05	yes	up	0.42	0.67	0.15	1.56	2.28	3.41	0.413333	2.41667
ENSG00000203797	DDO	D-aspartate oxidase [Source:HGNC Symbol;Acc:HGNC:2727]	2.863	1.51769	1.94689e-05	0.000100771	yes	up	0.14	0.03	0.11	0.36	1.21	0.75	0.0933333	0.773333
ENSG00000156966	B3GNT7	UDP-GlcNAc:betaGal beta-1,3-N-acetylglucosaminyltransferase 7 [Source:HGNC Symbol;Acc:HGNC:18811]	2.851	1.51157	9.0304e-16	1.51769e-14	yes	up	1.09	0.74	1.09	3.06	3.34	3.3	0.973333	3.23333
ENSG00000281991	TMEM265	transmembrane protein 265 [Source:HGNC Symbol;Acc:HGNC:51241]	2.844	1.50769	7.10312e-15	1.1166e-13	yes	up	3.29	5.1	4.11	14.99	14.24	12.77	4.16667	14
ENSG00000250508	AP000808.1	-	2.837	1.50434	2.5105e-05	0.000127447	yes	up	0.06	0.02	0.02	0.3	0.34	0.49	0.0333333	0.376667
ENSG00000159399	HK2	hexokinase 2 [Source:HGNC Symbol;Acc:HGNC:4923]	2.831	1.50122	2.0931e-42	1.12922e-40	yes	up	2.69	4.06	3.97	11.21	11.45	10.89	3.57333	11.1833
ENSG00000257285	AL132780.1	-	2.83	1.50103	2.61378e-06	1.58347e-05	yes	up	1.42	1.43	1.12	3.22	3.53	4.17	1.32333	3.64
ENSG00000125735	TNFSF14	TNF superfamily member 14 [Source:HGNC Symbol;Acc:HGNC:11930]	2.824	1.49754	1.67208e-07	1.20946e-06	yes	up	0.36	0.22	0.35	1.32	1.2	1.17	0.31	1.23
ENSG00000198788	MUC2	mucin 2, oligomeric mucus/gel-forming [Source:HGNC Symbol;Acc:HGNC:7512]	2.818	1.4949	1.62669e-11	1.88693e-10	yes	up	0.3	0.2	0.28	0.68	1.19	1.2	0.26	1.02333
ENSG00000011422	PLAUR	plasminogen activator, urokinase receptor [Source:HGNC Symbol;Acc:HGNC:9053]	2.814	1.49278	9.36614e-128	2.18963e-125	yes	up	79.26	80.33	95.6	248.22	257.51	254.82	85.0633	253.517
ENSG00000176046	NUPR1	nuclear protein 1, transcriptional regulator [Source:HGNC Symbol;Acc:HGNC:29990]	2.812	1.49172	1.94506e-15	3.20688e-14	yes	up	2.2	1.71	2.85	10.23	5.94	6.45	2.25333	7.54
ENSG00000114248	LRRC31	leucine rich repeat containing 31 [Source:HGNC Symbol;Acc:HGNC:26261]	2.812	1.49181	3.80834e-06	2.24089e-05	yes	up	0.21	0.21	0.32	0.79	1.37	1.13	0.246667	1.09667
ENSG00000198574	SH2D1B	SH2 domain containing 1B [Source:HGNC Symbol;Acc:HGNC:30416]	2.809	1.48983	1.8342e-05	9.548e-05	yes	up	0.08	0.05	0.21	0.81	0.58	0.95	0.113333	0.78
ENSG00000103196	CRISPLD2	cysteine rich secretory protein LCCL domain containing 2 [Source:HGNC Symbol;Acc:HGNC:25248]	2.807	1.48908	1.82069e-05	9.48622e-05	yes	up	0.13	0.09	0.08	0.44	0.52	0.36	0.1	0.44
ENSG00000173918	C1QTNF1	C1q and TNF related 1 [Source:HGNC Symbol;Acc:HGNC:14324]	2.804	1.48726	2.83632e-104	4.45865e-102	yes	up	20.57	21.89	23.38	63.95	67.19	67.9	21.9467	66.3467
ENSG00000157111	TMEM171	transmembrane protein 171 [Source:HGNC Symbol;Acc:HGNC:27031]	2.791	1.48056	1.48165e-06	9.31329e-06	yes	up	0.33	0.65	0.78	2.64	2.69	2.29	0.586667	2.54
ENSG00000229474	PATL2	PAT1 homolog 2 [Source:HGNC Symbol;Acc:HGNC:33630]	2.791	1.48096	2.98639e-06	1.78547e-05	yes	up	0.79	0.65	0.33	2.49	2.51	2.06	0.59	2.35333
ENSG00000137628	DDX60	DExD/H-box helicase 60 [Source:HGNC Symbol;Acc:HGNC:25942]	2.786	1.47828	1.12703e-21	2.68645e-20	yes	up	24.86	15.25	19.12	61.2	59.87	64.4	19.7433	61.8233
ENSG00000184988	TMEM106A	transmembrane protein 106A [Source:HGNC Symbol;Acc:HGNC:28288]	2.786	1.47835	5.07499e-09	4.45987e-08	yes	up	0.87	0.61	0.59	2.5	1.97	1.68	0.69	2.05
ENSG00000188313	PLSCR1	phospholipid scramblase 1 [Source:HGNC Symbol;Acc:HGNC:9092]	2.782	1.47594	3.41831e-101	5.19441e-99	yes	up	122.2	99.57	115.28	357.38	342.59	344.68	112.35	348.217
ENSG00000118523	CTGF	connective tissue growth factor [Source:HGNC Symbol;Acc:HGNC:2500]	2.782	1.47589	4.09672e-22	9.94722e-21	yes	up	2.7	3.01	2.26	7.77	8.84	8.64	2.65667	8.41667
ENSG00000187775	DNAH17	dynein axonemal heavy chain 17 [Source:HGNC Symbol;Acc:HGNC:2946]	2.782	1.47596	9.93417e-09	8.43341e-08	yes	up	1.31	0.5	0.21	0.97	1.94	0.89	0.673333	1.26667
ENSG00000170542	SERPINB9	serpin family B member 9 [Source:HGNC Symbol;Acc:HGNC:8955]	2.774	1.47187	1.02067e-118	2.09123e-116	yes	up	14.63	15.29	15.13	41.98	47.33	46.39	15.0167	45.2333
ENSG00000067066	SP100	SP100 nuclear antigen [Source:HGNC Symbol;Acc:HGNC:11206]	2.759	1.46429	5.34189e-88	7.21551e-86	yes	up	58.42	46.54	54.22	151.05	148.74	155.62	53.06	151.803
ENSG00000237988	OR2I1P	olfactory receptor family 2 subfamily I member 1 pseudogene [Source:HGNC Symbol;Acc:HGNC:8258]	2.759	1.46401	4.03937e-05	0.000197793	yes	up	0.28	0.08	0.2	1.76	2.01	1.18	0.186667	1.65
ENSG00000163840	DTX3L	deltex E3 ubiquitin ligase 3L [Source:HGNC Symbol;Acc:HGNC:30323]	2.758	1.46369	1.58079e-25	4.6195e-24	yes	up	25.22	18.77	21.03	70.37	64.22	67.6	21.6733	67.3967
ENSG00000185650	ZFP36L1	ZFP36 ring finger protein like 1 [Source:HGNC Symbol;Acc:HGNC:1107]	2.75	1.45965	1.1131e-163	3.56095e-161	yes	up	41.03	52.03	44.5	132.81	143.21	132.41	45.8533	136.143
ENSG00000231574	LINC02015	long intergenic non-protein coding RNA 2015 [Source:HGNC Symbol;Acc:HGNC:52850]	2.744	1.45606	3.51085e-05	0.000173968	yes	up	0.15	0.06	0.05	0.4	1.77	0.47	0.0866667	0.88
ENSG00000173821	RNF213	ring finger protein 213 [Source:HGNC Symbol;Acc:HGNC:14539]	2.742	1.45522	4.19836e-159	1.29758e-156	yes	up	141.57	126	120.52	395.55	374.89	367.93	129.363	379.457
ENSG00000127129	EDN2	endothelin 2 [Source:HGNC Symbol;Acc:HGNC:3177]	2.74	1.45439	9.26291e-08	6.93388e-07	yes	up	0.78	1.21	2.49	4.14	6.15	6.27	1.49333	5.52
ENSG00000089127	OAS1	2'-5'-oligoadenylate synthetase 1 [Source:HGNC Symbol;Acc:HGNC:8086]	2.738	1.45325	2.99883e-44	1.72504e-42	yes	up	359.82	287.11	315.13	954.05	996.03	999.82	320.687	983.3
ENSG00000198959	TGM2	transglutaminase 2 [Source:HGNC Symbol;Acc:HGNC:11778]	2.734	1.45082	9.80475e-248	6.38535e-245	yes	up	235.38	217.55	222.97	652.29	675.01	662.49	225.3	663.263
ENSG00000103313	MEFV	MEFV, pyrin innate immunity regulator [Source:HGNC Symbol;Acc:HGNC:6998]	2.734	1.45125	8.43305e-06	4.68974e-05	yes	up	0.14	0.14	0.4	0.75	1.27	0.51	0.226667	0.843333
ENSG00000137842	TMEM62	transmembrane protein 62 [Source:HGNC Symbol;Acc:HGNC:26269]	2.733	1.45074	1.7515e-58	1.47182e-56	yes	up	9.45	10.24	9.2	28.46	28.75	24.96	9.63	27.39
ENSG00000170684	ZNF296	zinc finger protein 296 [Source:HGNC Symbol;Acc:HGNC:15981]	2.73	1.44915	5.55443e-20	1.21299e-18	yes	up	3.53	4.22	3.28	12.29	10	12	3.67667	11.43
ENSG00000175040	CHST2	carbohydrate sulfotransferase 2 [Source:HGNC Symbol;Acc:HGNC:1970]	2.724	1.44563	2.76398e-06	1.66505e-05	yes	up	0.12	0.27	0.09	0.79	0.63	0.63	0.16	0.683333
ENSG00000138496	PARP9	poly(ADP-ribose) polymerase family member 9 [Source:HGNC Symbol;Acc:HGNC:24118]	2.721	1.44416	7.84441e-20	1.69683e-18	yes	up	50.94	36.47	40.63	140.18	134.41	139.14	42.68	137.91
ENSG00000006327	TNFRSF12A	TNF receptor superfamily member 12A [Source:HGNC Symbol;Acc:HGNC:18152]	2.717	1.44195	5.27651e-142	1.52726e-139	yes	up	93.78	99	95.71	293.72	279.75	279.17	96.1633	284.213
ENSG00000105327	BBC3	BCL2 binding component 3 [Source:HGNC Symbol;Acc:HGNC:17868]	2.716	1.44134	2.90592e-83	3.65444e-81	yes	up	25.74	23.69	24.86	71.45	73.82	73.07	24.7633	72.78
ENSG00000115963	RND3	Rho family GTPase 3 [Source:HGNC Symbol;Acc:HGNC:671]	2.713	1.43989	1.118e-74	1.1922e-72	yes	up	14.72	15.43	16.14	55.3	42.59	44.78	15.43	47.5567
ENSG00000151023	ENKUR	enkurin, TRPC channel interacting protein [Source:HGNC Symbol;Acc:HGNC:28388]	2.711	1.43894	2.01939e-07	1.44463e-06	yes	up	0.33	0.67	0.78	1.91	3.09	1.78	0.593333	2.26
ENSG00000160183	TMPRSS3	transmembrane protease, serine 3 [Source:HGNC Symbol;Acc:HGNC:11877]	2.693	1.42937	1.98139e-05	0.000102411	yes	up	0.36	0.15	0.1	1.4	1.25	0.88	0.203333	1.17667
ENSG00000227766	AL671277.1	-	2.687	1.42605	3.1862e-05	0.000158961	yes	up	0.55	0.35	0.37	2.93	1.76	2	0.423333	2.23
ENSG00000102970	CCL17	C-C motif chemokine ligand 17 [Source:HGNC Symbol;Acc:HGNC:10615]	2.687	1.42579	4.81313e-05	0.00023176	yes	up	0.22	0	0	2.84	2.15	2.79	0.0733333	2.59333
ENSG00000146232	NFKBIE	NFKB inhibitor epsilon [Source:HGNC Symbol;Acc:HGNC:7799]	2.683	1.42383	1.64939e-34	6.94611e-33	yes	up	7.97	6.36	7.34	23.1	26.11	24.55	7.22333	24.5867
ENSG00000134363	FST	follistatin [Source:HGNC Symbol;Acc:HGNC:3971]	2.681	1.42274	4.47949e-05	0.000217243	yes	up	0.06	0.2	0.14	1.12	0.89	0.52	0.133333	0.843333
ENSG00000133401	PDZD2	PDZ domain containing 2 [Source:HGNC Symbol;Acc:HGNC:18486]	2.678	1.42089	2.06609e-10	2.13577e-09	yes	up	0.23	0.44	0.54	1.17	0.66	1.13	0.403333	0.986667
ENSG00000180573	HIST1H2AC	histone cluster 1 H2A family member c [Source:HGNC Symbol;Acc:HGNC:4733]	2.677	1.42043	1.24481e-51	8.63085e-50	yes	up	13.52	14.26	13.99	41.14	37.52	42.04	13.9233	40.2333
ENSG00000216490	IFI30	IFI30, lysosomal thiol reductase [Source:HGNC Symbol;Acc:HGNC:5398]	2.675	1.41966	5.26442e-62	4.63752e-60	yes	up	33.03	36.86	27.77	89.54	92.26	84.3	32.5533	88.7
ENSG00000221818	EBF2	early B-cell factor 2 [Source:HGNC Symbol;Acc:HGNC:19090]	2.671	1.41734	5.7589e-05	0.000272267	yes	up	0.04	0.03	0.07	0.35	0.27	0.21	0.0466667	0.276667
ENSG00000158125	XDH	xanthine dehydrogenase [Source:HGNC Symbol;Acc:HGNC:12805]	2.666	1.41491	1.63206e-47	1.01227e-45	yes	up	2.83	2.79	3.12	8.94	8.44	8.45	2.91333	8.61
ENSG00000263528	IKBKE	inhibitor of nuclear factor kappa B kinase subunit epsilon [Source:HGNC Symbol;Acc:HGNC:14552]	2.66	1.41164	1.0715e-42	5.81515e-41	yes	up	7.8	6.83	6.99	22.65	21.03	18.37	7.20667	20.6833
ENSG00000162366	PDZK1IP1	PDZK1 interacting protein 1 [Source:HGNC Symbol;Acc:HGNC:16887]	2.66	1.41117	1.47435e-22	3.638e-21	yes	up	10.07	11.61	12.36	30.23	36.4	34.36	11.3467	33.6633
ENSG00000140511	HAPLN3	hyaluronan and proteoglycan link protein 3 [Source:HGNC Symbol;Acc:HGNC:21446]	2.647	1.40459	3.4782e-29	1.19896e-27	yes	up	4.23	4.94	5.55	14.7	16.75	14.3	4.90667	15.25
ENSG00000128917	DLL4	delta like canonical Notch ligand 4 [Source:HGNC Symbol;Acc:HGNC:2910]	2.646	1.40365	1.14693e-05	6.22819e-05	yes	up	0.31	0.22	0.19	0.63	0.92	0.83	0.24	0.793333
ENSG00000163545	NUAK2	NUAK family kinase 2 [Source:HGNC Symbol;Acc:HGNC:29558]	2.644	1.40274	1.72454e-93	2.43775e-91	yes	up	18.92	19.13	16.08	51.77	51.86	52.11	18.0433	51.9133
ENSG00000261618	AC083837.1	-	2.643	1.40232	8.60687e-05	0.00039266	yes	up	0.02	0.06	0.02	0.45	0.32	0.32	0.0333333	0.363333
ENSG00000187621	TCL6	T-cell leukemia/lymphoma 6 (non-protein coding) [Source:HGNC Symbol;Acc:HGNC:13463]	2.641	1.40086	3.85439e-05	0.000189447	yes	up	0.69	0.31	0.55	2.82	2.78	1.55	0.516667	2.38333
ENSG00000112096	SOD2	superoxide dismutase 2 [Source:HGNC Symbol;Acc:HGNC:11180]	2.64	1.40077	2.27597e-225	1.18578e-222	yes	up	133.06	136.6	135.45	448.67	464.6	441.25	135.037	451.507
ENSG00000158246	FAM46B	family with sequence similarity 46 member B [Source:HGNC Symbol;Acc:HGNC:28273]	2.64	1.40056	1.77805e-08	1.45917e-07	yes	up	0.79	0.94	0.52	2.77	2.6	2.17	0.75	2.51333
ENSG00000029153	ARNTL2	aryl hydrocarbon receptor nuclear translocator like 2 [Source:HGNC Symbol;Acc:HGNC:18984]	2.632	1.39625	9.39189e-69	9.01374e-67	yes	up	7.62	8.13	7.52	24.9	26.99	31.64	7.75667	27.8433
ENSG00000276980	AC008760.2	-	2.631	1.39565	2.83726e-06	1.70357e-05	yes	up	0.87	0.67	0.56	2.65	2.35	2.96	0.7	2.65333
ENSG00000203620	AL354919.1	-	2.631	1.3957	8.18488e-05	0.000375286	yes	up	0.11	0.09	0.1	0.86	0.63	0.41	0.1	0.633333
ENSG00000111181	SLC6A12	solute carrier family 6 member 12 [Source:HGNC Symbol;Acc:HGNC:11045]	2.625	1.39215	8.19139e-05	0.00037549	yes	up	0.04	0.59	0.26	1.65	1.43	0.82	0.296667	1.3
ENSG00000105287	PRKD2	protein kinase D2 [Source:HGNC Symbol;Acc:HGNC:17293]	2.619	1.38894	4.16373e-122	8.82855e-120	yes	up	34.86	35.14	32.83	98.57	103.2	98.11	34.2767	99.96
ENSG00000283740	AC233724.16	-	2.619	1.38889	4.38755e-14	6.4366e-13	yes	up	6.4	8.27	2.99	19.93	23.93	21.26	5.88667	21.7067
ENSG00000128510	CPA4	carboxypeptidase A4 [Source:HGNC Symbol;Acc:HGNC:15740]	2.619	1.389	9.51418e-09	8.10327e-08	yes	up	1.1	1.84	1.48	2.66	5.44	4.93	1.47333	4.34333
ENSG00000132256	TRIM5	tripartite motif containing 5 [Source:HGNC Symbol;Acc:HGNC:16276]	2.617	1.38765	5.21708e-73	5.34458e-71	yes	up	20.81	16.85	21.29	56.76	59.39	56.6	19.65	57.5833
ENSG00000126368	NR1D1	nuclear receptor subfamily 1 group D member 1 [Source:HGNC Symbol;Acc:HGNC:7962]	2.611	1.38438	2.79105e-77	3.12238e-75	yes	up	14.42	12.86	14.25	36.92	39.26	37.54	13.8433	37.9067
ENSG00000184557	SOCS3	suppressor of cytokine signaling 3 [Source:HGNC Symbol;Acc:HGNC:19391]	2.588	1.37189	2.14065e-58	1.79059e-56	yes	up	9.58	9.1	9.49	26.79	25.52	27.25	9.39	26.52
ENSG00000244731	C4A	complement C4A (Rodgers blood group) [Source:HGNC Symbol;Acc:HGNC:1323]	2.585	1.36994	5.85364e-12	7.08302e-11	yes	up	1.7	2.47	2.21	7.64	9.2	7.86	2.12667	8.23333
ENSG00000213689	TREX1	three prime repair exonuclease 1 [Source:HGNC Symbol;Acc:HGNC:12269]	2.573	1.36318	2.25363e-06	1.37902e-05	yes	up	9.62	4.34	6.34	25.51	27.1	24.14	6.76667	25.5833
ENSG00000132554	RGS22	regulator of G protein signaling 22 [Source:HGNC Symbol;Acc:HGNC:24499]	2.572	1.36284	6.98038e-06	3.92741e-05	yes	up	0.39	0.82	1.01	2.38	2	1.78	0.74	2.05333
ENSG00000151892	GFRA1	GDNF family receptor alpha 1 [Source:HGNC Symbol;Acc:HGNC:4243]	2.57	1.3616	9.68458e-05	0.00043635	yes	up	0.03	0.04	0.04	0.32	0.39	0.23	0.0366667	0.313333
ENSG00000197721	CR1L	complement C3b/C4b receptor 1 like [Source:HGNC Symbol;Acc:HGNC:2335]	2.566	1.3596	6.88856e-05	0.000320768	yes	up	1.36	0.7	1.99	4.42	3.92	3.84	1.35	4.06
ENSG00000172780	RAB43	RAB43, member RAS oncogene family [Source:HGNC Symbol;Acc:HGNC:19983]	2.563	1.35804	4.02841e-24	1.0915e-22	yes	up	6.06	4.63	5.75	6.92	8.04	8.4	5.48	7.78667
ENSG00000125266	EFNB2	ephrin B2 [Source:HGNC Symbol;Acc:HGNC:3227]	2.563	1.35773	1.02757e-09	9.82577e-09	yes	up	0.64	0.46	0.47	1.76	1.6	1.48	0.523333	1.61333
ENSG00000057657	PRDM1	PR/SET domain 1 [Source:HGNC Symbol;Acc:HGNC:9346]	2.563	1.35792	1.95236e-08	1.59361e-07	yes	up	0.61	0.32	0.61	1.72	1.1	1.37	0.513333	1.39667
ENSG00000126778	SIX1	SIX homeobox 1 [Source:HGNC Symbol;Acc:HGNC:10887]	2.561	1.35661	1.49777e-24	4.14445e-23	yes	up	1.93	2.13	2.22	5.55	6.37	6.02	2.09333	5.98
ENSG00000203650	LINC01285	long intergenic non-protein coding RNA 1285 [Source:HGNC Symbol;Acc:HGNC:50344]	2.559	1.35551	0.000113587	0.000503588	yes	up	0.06	0.23	0.08	0.89	0.82	0.83	0.123333	0.846667
ENSG00000020577	SAMD4A	sterile alpha motif domain containing 4A [Source:HGNC Symbol;Acc:HGNC:23023]	2.557	1.35433	1.61797e-43	9.0502e-42	yes	up	2.98	3.9	3.12	9.41	10.01	8.12	3.33333	9.18
ENSG00000116514	RNF19B	ring finger protein 19B [Source:HGNC Symbol;Acc:HGNC:26886]	2.555	1.35327	5.21587e-78	5.90754e-76	yes	up	19.04	17.82	20.22	50.35	54.84	52.82	19.0267	52.67
ENSG00000169242	EFNA1	ephrin A1 [Source:HGNC Symbol;Acc:HGNC:3221]	2.554	1.35268	4.18648e-111	7.34042e-109	yes	up	55.98	60.47	55.08	154.65	156.72	155.1	57.1767	155.49
ENSG00000196923	PDLIM7	PDZ and LIM domain 7 [Source:HGNC Symbol;Acc:HGNC:22958]	2.549	1.35017	1.74857e-53	1.2504e-51	yes	up	18.13	19.74	20.27	54.6	59.68	53.35	19.38	55.8767
ENSG00000151882	CCL28	C-C motif chemokine ligand 28 [Source:HGNC Symbol;Acc:HGNC:17700]	2.546	1.3483	2.16371e-09	1.98367e-08	yes	up	1.02	0.76	1.08	2.66	3.6	3.48	0.953333	3.24667
ENSG00000146678	IGFBP1	insulin like growth factor binding protein 1 [Source:HGNC Symbol;Acc:HGNC:5469]	2.539	1.34421	4.69538e-18	9.04121e-17	yes	up	64.32	72.51	87.89	239.97	189.09	208.76	74.9067	212.607
ENSG00000164307	ERAP1	endoplasmic reticulum aminopeptidase 1 [Source:HGNC Symbol;Acc:HGNC:18173]	2.538	1.34348	2.29756e-63	2.04371e-61	yes	up	10.97	18.61	12.4	46.03	40.95	50.61	13.9933	45.8633
ENSG00000163132	MSX1	msh homeobox 1 [Source:HGNC Symbol;Acc:HGNC:7391]	2.535	1.34198	9.27203e-14	1.32504e-12	yes	up	2.36	2.81	1.86	6.22	6.89	6.56	2.34333	6.55667
ENSG00000132744	ACY3	aminoacylase 3 [Source:HGNC Symbol;Acc:HGNC:24104]	2.532	1.34052	3.32341e-06	1.97017e-05	yes	up	0.8	0.92	0.85	3.06	3.26	2.63	0.856667	2.98333
ENSG00000145901	TNIP1	TNFAIP3 interacting protein 1 [Source:HGNC Symbol;Acc:HGNC:16903]	2.526	1.33681	4.74565e-168	1.60254e-165	yes	up	94.74	107.81	103.41	292.17	290.97	272.6	101.987	285.247
ENSG00000114268	PFKFB4	6-phosphofructo-2-kinase/fructose-2,6-biphosphatase 4 [Source:HGNC Symbol;Acc:HGNC:8875]	2.522	1.33459	1.38909e-24	3.8554e-23	yes	up	3.33	3.9	3.91	14.53	10.87	8.27	3.71333	11.2233
ENSG00000128394	APOBEC3F	apolipoprotein B mRNA editing enzyme catalytic subunit 3F [Source:HGNC Symbol;Acc:HGNC:17356]	2.522	1.33442	2.13448e-16	3.69633e-15	yes	up	3.4	3.38	2.5	9.4	6.99	7.14	3.09333	7.84333
ENSG00000144476	ACKR3	atypical chemokine receptor 3 [Source:HGNC Symbol;Acc:HGNC:23692]	2.516	1.331	5.50576e-05	0.000262121	yes	up	0.82	0.23	0.22	1.48	1.04	0.76	0.423333	1.09333
ENSG00000105939	ZC3HAV1	zinc finger CCCH-type containing, antiviral 1 [Source:HGNC Symbol;Acc:HGNC:23721]	2.502	1.32329	5.02596e-117	9.85467e-115	yes	up	31.78	29.98	28.47	104.13	95.74	93.38	30.0767	97.75
ENSG00000163032	VSNL1	visinin like 1 [Source:HGNC Symbol;Acc:HGNC:12722]	2.502	1.32317	4.22291e-07	2.88191e-06	yes	up	1.04	0.62	1.04	2.24	3.47	2.9	0.9	2.87
ENSG00000115155	OTOF	otoferlin [Source:HGNC Symbol;Acc:HGNC:8515]	2.502	1.32333	0.000178009	0.000756798	yes	up	0.01	0.1	0.03	0.51	0.29	0.44	0.0466667	0.413333
ENSG00000115415	STAT1	signal transducer and activator of transcription 1 [Source:HGNC Symbol;Acc:HGNC:11362]	2.499	1.32124	7.45182e-102	1.14188e-99	yes	up	295.27	239.32	254.9	756	740.49	742.14	263.163	746.21
ENSG00000138166	DUSP5	dual specificity phosphatase 5 [Source:HGNC Symbol;Acc:HGNC:3071]	2.495	1.31883	2.00157e-69	1.94142e-67	yes	up	51.55	48.72	52.98	118.31	149.84	149.6	51.0833	139.25
ENSG00000173706	HEG1	heart development protein with EGF like domains 1 [Source:HGNC Symbol;Acc:HGNC:29227]	2.494	1.31855	5.54104e-34	2.28599e-32	yes	up	1.96	3.21	3.32	7.94	7.49	8.33	2.83	7.92
ENSG00000120949	TNFRSF8	TNF receptor superfamily member 8 [Source:HGNC Symbol;Acc:HGNC:11923]	2.493	1.3179	0.000218557	0.000908662	yes	up	0.03	0.07	0	0.34	0.35	0.19	0.0333333	0.293333
ENSG00000163661	PTX3	pentraxin 3 [Source:HGNC Symbol;Acc:HGNC:9692]	2.491	1.3166	0.000217213	0.000904312	yes	up	0.08	0	0.08	0.36	0.71	0.53	0.0533333	0.533333
ENSG00000203811	HIST2H3C	histone cluster 2 H3 family member c [Source:HGNC Symbol;Acc:HGNC:20503]	2.489	1.31564	8.2006e-07	5.35594e-06	yes	up	0.8	1.07	1.02	4	2.34	3.1	0.963333	3.14667
ENSG00000203852	HIST2H3A	histone cluster 2 H3 family member a [Source:HGNC Symbol;Acc:HGNC:20505]	2.489	1.31564	8.2006e-07	5.35594e-06	yes	up	0.8	1.07	1.02	4	2.34	3.1	0.963333	3.14667
ENSG00000197646	PDCD1LG2	programmed cell death 1 ligand 2 [Source:HGNC Symbol;Acc:HGNC:18731]	2.488	1.31513	0.000113398	0.000503118	yes	up	0	0	0	0.52	0.27	0.18	0	0.323333
ENSG00000237596	AL138828.1	-	2.486	1.3137	6.64897e-05	0.000310484	yes	up	1.18	0.32	0.53	2.49	2.44	2.4	0.676667	2.44333
ENSG00000255292	SDHD	succinate dehydrogenase complex subunit D [Source:HGNC Symbol;Acc:HGNC:10683]	2.479	1.30965	3.51696e-06	2.07815e-05	yes	up	4.67	6.9	3.05	10.47	21.44	17.51	4.87333	16.4733
ENSG00000228409	CCT6P1	chaperonin containing TCP1 subunit 6 pseudogene 1 [Source:HGNC Symbol;Acc:HGNC:33094]	2.475	1.30727	2.40054e-08	1.93604e-07	yes	up	2.17	1.55	2.68	6.56	5.3	6.57	2.13333	6.14333
ENSG00000138035	PNPT1	polyribonucleotide nucleotidyltransferase 1 [Source:HGNC Symbol;Acc:HGNC:23166]	2.472	1.30578	9.85121e-26	2.8927e-24	yes	up	75.86	64.98	69.78	193.74	196.13	193.87	70.2067	194.58
ENSG00000180611	MB21D2	Mab-21 domain containing 2 [Source:HGNC Symbol;Acc:HGNC:30438]	2.469	1.30375	2.39317e-32	9.30479e-31	yes	up	4.38	3.8	3.98	11.02	11.3	10.7	4.05333	11.0067
ENSG00000023608	SNAPC1	small nuclear RNA activating complex polypeptide 1 [Source:HGNC Symbol;Acc:HGNC:11134]	2.466	1.30236	1.16858e-50	7.92158e-49	yes	up	11.18	13.38	13.21	36.77	31.94	32.85	12.59	33.8533
ENSG00000121380	BCL2L14	BCL2 like 14 [Source:HGNC Symbol;Acc:HGNC:16657]	2.459	1.29789	0.00025517	0.00104539	yes	up	0.32	0.12	0.19	0.83	0.76	1.46	0.21	1.01667
ENSG00000162614	NEXN	nexilin F-actin binding protein [Source:HGNC Symbol;Acc:HGNC:29557]	2.453	1.29478	1.02828e-07	7.64706e-07	yes	up	0.63	0.68	0.71	2.44	1.88	2	0.673333	2.10667
ENSG00000131737	KRT34	keratin 34 [Source:HGNC Symbol;Acc:HGNC:6452]	2.451	1.29325	0.000188574	0.000796904	yes	up	0	0.04	0	0.5	0.51	0.35	0.0133333	0.453333
ENSG00000146592	CREB5	cAMP responsive element binding protein 5 [Source:HGNC Symbol;Acc:HGNC:16844]	2.449	1.29243	2.53064e-11	2.89499e-10	yes	up	1.01	1.02	1.14	6.19	6.16	5.74	1.05667	6.03
ENSG00000182575	NXPH3	neurexophilin 3 [Source:HGNC Symbol;Acc:HGNC:8077]	2.448	1.2914	7.25628e-05	0.000336516	yes	up	0.06	0.16	0.39	0.64	0.98	0.86	0.203333	0.826667
ENSG00000155265	GOLGA7B	golgin A7 family member B [Source:HGNC Symbol;Acc:HGNC:31668]	2.445	1.28989	4.86005e-09	4.28338e-08	yes	up	0.41	0.41	0.38	0.91	1.21	1.35	0.4	1.15667
ENSG00000274290	HIST1H2BE	histone cluster 1 H2B family member e [Source:HGNC Symbol;Acc:HGNC:4753]	2.444	1.2892	0.000291662	0.00118162	yes	up	0.27	0.05	0.28	0.6	2.67	0.69	0.2	1.32
ENSG00000164171	ITGA2	integrin subunit alpha 2 [Source:HGNC Symbol;Acc:HGNC:6137]	2.442	1.28787	3.23139e-109	5.40591e-107	yes	up	12.32	13.71	14.2	33.99	36.09	35.81	13.41	35.2967
ENSG00000220323	AC239868.1	-	2.436	1.28469	3.90284e-06	2.29206e-05	yes	up	6.03	7.8	2.38	17.36	16.49	18.79	5.40333	17.5467
ENSG00000245532	NEAT1	nuclear paraspeckle assembly transcript 1 (non-protein coding) [Source:HGNC Symbol;Acc:HGNC:30815]	2.435	1.28414	5.29568e-173	1.89347e-170	yes	up	145.62	143.72	139.14	422.67	424.45	412.33	142.827	419.817
ENSG00000143067	ZNF697	zinc finger protein 697 [Source:HGNC Symbol;Acc:HGNC:32034]	2.435	1.28396	2.15203e-12	2.74614e-11	yes	up	0.81	0.75	0.81	1.98	2.15	2.51	0.79	2.21333
ENSG00000196141	SPATS2L	spermatogenesis associated serine rich 2 like [Source:HGNC Symbol;Acc:HGNC:24574]	2.432	1.28187	4.11181e-127	9.45281e-125	yes	up	59.88	59.04	62.76	157.44	172.93	176.2	60.56	168.857
ENSG00000167772	ANGPTL4	angiopoietin like 4 [Source:HGNC Symbol;Acc:HGNC:16039]	2.429	1.28036	1.67989e-12	2.15724e-11	yes	up	33.06	44.43	51.94	124.33	120.76	119.71	43.1433	121.6
ENSG00000090554	FLT3LG	fms related tyrosine kinase 3 ligand [Source:HGNC Symbol;Acc:HGNC:3766]	2.426	1.27852	2.78217e-07	1.95051e-06	yes	up	1.92	2.55	2.76	6.43	7.76	7.09	2.41	7.09333
ENSG00000123342	MMP19	matrix metallopeptidase 19 [Source:HGNC Symbol;Acc:HGNC:7165]	2.421	1.27566	0.000265773	0.00108396	yes	up	0	0.18	0.04	0.48	0.13	0.43	0.0733333	0.346667
ENSG00000006118	TMEM132A	transmembrane protein 132A [Source:HGNC Symbol;Acc:HGNC:31092]	2.417	1.27339	5.7132e-115	1.05233e-112	yes	up	37.06	39.9	36.43	97.61	102.7	96.47	37.7967	98.9267
ENSG00000111801	BTN3A3	butyrophilin subfamily 3 member A3 [Source:HGNC Symbol;Acc:HGNC:1140]	2.416	1.2727	5.54921e-16	9.39553e-15	yes	up	3.17	2.84	2.77	6.69	5.67	6.85	2.92667	6.40333
ENSG00000253958	CLDN23	claudin 23 [Source:HGNC Symbol;Acc:HGNC:17591]	2.413	1.27102	5.70233e-19	1.17097e-17	yes	up	3.61	3.22	4.13	10.09	9.69	9.72	3.65333	9.83333
ENSG00000145632	PLK2	polo like kinase 2 [Source:HGNC Symbol;Acc:HGNC:19699]	2.409	1.26821	8.42046e-110	1.42173e-107	yes	up	78.09	83.05	74.8	215.6	202.82	192.87	78.6467	203.763
ENSG00000137648	TMPRSS4	transmembrane protease, serine 4 [Source:HGNC Symbol;Acc:HGNC:11878]	2.409	1.26857	0.000366585	0.00145636	yes	up	0.04	0.04	0.21	0.51	1.24	0.32	0.0966667	0.69
ENSG00000279821	AC145098.2	-	2.403	1.26482	0.000106835	0.000477324	yes	up	0.25	0.18	0.15	0.81	0.52	0.91	0.193333	0.746667
ENSG00000145246	ATP10D	ATPase phospholipid transporting 10D (putative) [Source:HGNC Symbol;Acc:HGNC:13549]	2.392	1.2585	6.88967e-11	7.49154e-10	yes	up	0.75	0.67	1.18	2.9	1.99	2.25	0.866667	2.38
ENSG00000180596	HIST1H2BC	histone cluster 1 H2B family member c [Source:HGNC Symbol;Acc:HGNC:4757]	2.392	1.25816	8.09311e-09	6.93186e-08	yes	up	5.84	7.85	6.28	22.27	20.26	15.89	6.65667	19.4733
ENSG00000151883	PARP8	poly(ADP-ribose) polymerase family member 8 [Source:HGNC Symbol;Acc:HGNC:26124]	2.389	1.25624	9.83062e-08	7.33775e-07	yes	up	0.97	1.38	0.7	2.8	2.12	3.65	1.01667	2.85667
ENSG00000160326	SLC2A6	solute carrier family 2 member 6 [Source:HGNC Symbol;Acc:HGNC:11011]	2.386	1.25442	4.11365e-40	2.08948e-38	yes	up	7.74	8.45	7.62	21.98	21.7	19.58	7.93667	21.0867
ENSG00000113594	LIFR	LIF receptor alpha [Source:HGNC Symbol;Acc:HGNC:6597]	2.385	1.25422	6.17707e-42	3.31291e-40	yes	up	3.18	2.21	2.24	6.28	6.53	6.96	2.54333	6.59
ENSG00000125730	C3	complement C3 [Source:HGNC Symbol;Acc:HGNC:1318]	2.383	1.25282	1.02354e-152	3.11072e-150	yes	up	137.26	132.79	131.19	361.14	372.71	376.87	133.747	370.24
ENSG00000171223	JUNB	JunB proto-oncogene, AP-1 transcription factor subunit [Source:HGNC Symbol;Acc:HGNC:6205]	2.375	1.2479	1.39034e-118	2.81697e-116	yes	up	79.34	80.26	88	204	217.6	214.12	82.5333	211.907
ENSG00000140279	DUOX2	dual oxidase 2 [Source:HGNC Symbol;Acc:HGNC:13273]	2.375	1.24809	0.000157382	0.000677812	yes	up	0.08	0.08	0.08	0.76	0.31	0.21	0.08	0.426667
ENSG00000181126	HLA-V	major histocompatibility complex, class I, V (pseudogene) [Source:HGNC Symbol;Acc:HGNC:23482]	2.375	1.24768	0.0003895	0.00153901	yes	up	0.26	0.04	0.16	0.44	0.73	0.61	0.153333	0.593333
ENSG00000258429	PDF	peptide deformylase (mitochondrial) [Source:HGNC Symbol;Acc:HGNC:30012]	2.373	1.24641	4.26042e-10	4.24761e-09	yes	up	5.98	6.43	2.74	12.92	14.98	14.17	5.05	14.0233
ENSG00000008735	MAPK8IP2	mitogen-activated protein kinase 8 interacting protein 2 [Source:HGNC Symbol;Acc:HGNC:6883]	2.371	1.24543	8.37016e-12	9.9498e-11	yes	up	1.46	1.1	1.09	3.72	3.13	2.93	1.21667	3.26
ENSG00000187837	HIST1H1C	histone cluster 1 H1 family member c [Source:HGNC Symbol;Acc:HGNC:4716]	2.37	1.24469	1.09454e-27	3.49545e-26	yes	up	28.58	31.56	31.56	83.95	76.9	77.85	30.5667	79.5667
ENSG00000167191	GPRC5B	G protein-coupled receptor class C group 5 member B [Source:HGNC Symbol;Acc:HGNC:13308]	2.369	1.24438	3.16595e-26	9.52657e-25	yes	up	2.74	2.24	2.84	6.74	7.44	7.62	2.60667	7.26667
ENSG00000163739	CXCL1	C-X-C motif chemokine ligand 1 [Source:HGNC Symbol;Acc:HGNC:4602]	2.367	1.24318	5.96087e-79	6.96773e-77	yes	up	190.72	188.14	207.26	432.75	531.62	525.43	195.373	496.6
ENSG00000135625	EGR4	early growth response 4 [Source:HGNC Symbol;Acc:HGNC:3241]	2.366	1.24266	0.000432784	0.00169026	yes	up	0.06	0.03	0	0.39	0.33	0.35	0.03	0.356667
ENSG00000181894	ZNF329	zinc finger protein 329 [Source:HGNC Symbol;Acc:HGNC:14209]	2.363	1.24083	4.61852e-08	3.59295e-07	yes	up	0.67	0.67	0.97	2.05	1.93	1.8	0.77	1.92667
ENSG00000158270	COLEC12	collectin subfamily member 12 [Source:HGNC Symbol;Acc:HGNC:16016]	2.363	1.24089	0.000404717	0.00159224	yes	up	0.03	0.05	0.06	0.22	0.17	0.32	0.0466667	0.236667
ENSG00000137462	TLR2	toll like receptor 2 [Source:HGNC Symbol;Acc:HGNC:11848]	2.363	1.24052	0.000428996	0.00167978	yes	up	0.1	0	0.14	0.28	0.38	0.49	0.08	0.383333
ENSG00000268104	SLC6A14	solute carrier family 6 member 14 [Source:HGNC Symbol;Acc:HGNC:11047]	2.362	1.23978	5.918e-34	2.43051e-32	yes	up	4.74	3.7	3.79	9.13	9.95	10.57	4.07667	9.88333
ENSG00000142627	EPHA2	EPH receptor A2 [Source:HGNC Symbol;Acc:HGNC:3386]	2.361	1.23953	1.75195e-140	4.9917e-138	yes	up	57.52	52.99	59.45	144.23	146.76	144.86	56.6533	145.283
ENSG00000145911	N4BP3	NEDD4 binding protein 3 [Source:HGNC Symbol;Acc:HGNC:29852]	2.356	1.2362	3.51289e-18	6.82917e-17	yes	up	1.44	1.48	1.41	3.07	4.24	4.12	1.44333	3.81
ENSG00000136147	PHF11	PHD finger protein 11 [Source:HGNC Symbol;Acc:HGNC:17024]	2.355	1.23573	1.61367e-19	3.4057e-18	yes	up	13.92	8.12	12.05	30.01	24.7	30.24	11.3633	28.3167
ENSG00000135116	HRK	harakiri, BCL2 interacting protein [Source:HGNC Symbol;Acc:HGNC:5185]	2.352	1.23396	1.44775e-05	7.68377e-05	yes	up	0.21	0.45	0.14	0.82	0.58	0.52	0.266667	0.64
ENSG00000128271	ADORA2A	adenosine A2a receptor [Source:HGNC Symbol;Acc:HGNC:263]	2.351	1.2334	8.61397e-07	5.59187e-06	yes	up	1.17	0.7	0.71	2.74	2.69	3.18	0.86	2.87
ENSG00000255071	SAA2-SAA4	SAA2-SAA4 readthrough [Source:HGNC Symbol;Acc:HGNC:39550]	2.35	1.23247	0.00047399	0.00183663	yes	up	0.72	0.34	0.23	3.19	2.6	1.8	0.43	2.53
ENSG00000229781	AC013444.1	-	2.345	1.22977	0.000384844	0.00152259	yes	up	0.31	0.21	0.08	0.95	0.73	0.99	0.2	0.89
ENSG00000249992	TMEM158	transmembrane protein 158 (gene/pseudogene) [Source:HGNC Symbol;Acc:HGNC:30293]	2.336	1.22375	3.47695e-07	2.4016e-06	yes	up	1.23	1.31	1.05	3.06	3.12	4.14	1.19667	3.44
ENSG00000060491	OGFR	opioid growth factor receptor [Source:HGNC Symbol;Acc:HGNC:15768]	2.335	1.22339	4.42207e-71	4.40637e-69	yes	up	48.02	41.15	44.71	121.45	112.83	106.81	44.6267	113.697
ENSG00000176170	SPHK1	sphingosine kinase 1 [Source:HGNC Symbol;Acc:HGNC:11240]	2.335	1.22358	6.23957e-30	2.20075e-28	yes	up	9.64	8.51	7.81	22.74	24.67	25.62	8.65333	24.3433
ENSG00000104213	PDGFRL	platelet derived growth factor receptor like [Source:HGNC Symbol;Acc:HGNC:8805]	2.334	1.22263	9.23488e-42	4.92392e-40	yes	up	12.2	12.49	13.58	31.3	31.39	32.63	12.7567	31.7733
ENSG00000064886	CHI3L2	chitinase 3 like 2 [Source:HGNC Symbol;Acc:HGNC:1933]	2.333	1.22232	0.000234804	0.000970016	yes	up	0.77	0.55	0.3	1.29	2.38	2.95	0.54	2.20667
ENSG00000152778	IFIT5	interferon induced protein with tetratricopeptide repeats 5 [Source:HGNC Symbol;Acc:HGNC:13328]	2.329	1.21978	2.41763e-14	3.61356e-13	yes	up	14.18	10.22	10.98	32.94	29.35	30.85	11.7933	31.0467
ENSG00000076706	MCAM	melanoma cell adhesion molecule [Source:HGNC Symbol;Acc:HGNC:6934]	2.328	1.21878	8.26151e-13	1.08615e-11	yes	up	1.81	1.88	2.4	6.17	5.15	9.47	2.03	6.93
ENSG00000041880	PARP3	poly(ADP-ribose) polymerase family member 3 [Source:HGNC Symbol;Acc:HGNC:273]	2.318	1.21282	1.44412e-25	4.2269e-24	yes	up	9.9	8.37	7.28	21.66	19.65	19.5	8.51667	20.27
ENSG00000282993	AL356737.1	-	2.316	1.21192	0.000607916	0.002308	yes	up	8.65	19.58	14.75	87.15	45.49	62.91	14.3267	65.1833
ENSG00000173786	CNP	2',3'-cyclic nucleotide 3' phosphodiesterase [Source:HGNC Symbol;Acc:HGNC:2158]	2.314	1.21048	3.08466e-74	3.23269e-72	yes	up	46.21	41.99	44.71	126.58	113.81	107.56	44.3033	115.983
ENSG00000108691	CCL2	C-C motif chemokine ligand 2 [Source:HGNC Symbol;Acc:HGNC:10618]	2.314	1.21016	1.87353e-23	4.84594e-22	yes	up	24.48	22.55	21.79	64.3	55.15	57.42	22.94	58.9567
ENSG00000231925	TAPBP	TAP binding protein [Source:HGNC Symbol;Acc:HGNC:11566]	2.306	1.20565	5.56643e-110	9.48634e-108	yes	up	40.05	36.51	35.72	92.76	96.1	98.65	37.4267	95.8367
ENSG00000111837	MAK	male germ cell associated kinase [Source:HGNC Symbol;Acc:HGNC:6816]	2.303	1.20371	7.75055e-05	0.000357439	yes	up	0.2	0.22	0.21	0.68	0.65	0.71	0.21	0.68
ENSG00000183287	CCBE1	collagen and calcium binding EGF domains 1 [Source:HGNC Symbol;Acc:HGNC:29426]	2.301	1.202	2.55811e-06	1.55232e-05	yes	up	0.26	0.36	1.07	2.04	1.15	0.72	0.563333	1.30333
ENSG00000118160	SLC8A2	solute carrier family 8 member A2 [Source:HGNC Symbol;Acc:HGNC:11069]	2.301	1.20257	2.97629e-05	0.000149224	yes	up	0.9	0.26	0.95	1.66	2.14	1.98	0.703333	1.92667
ENSG00000103044	HAS3	hyaluronan synthase 3 [Source:HGNC Symbol;Acc:HGNC:4820]	2.3	1.2019	2.83421e-28	9.26198e-27	yes	up	4.37	3.97	4.97	11.32	11.04	9.91	4.43667	10.7567
ENSG00000233098	CCDC144NL-AS1	CCDC144NL antisense RNA 1 [Source:HGNC Symbol;Acc:HGNC:51340]	2.299	1.20125	0.000740099	0.00275873	yes	up	0.18	0.02	0.02	0.88	0.46	1.74	0.0733333	1.02667
ENSG00000137200	CMTR1	cap methyltransferase 1 [Source:HGNC Symbol;Acc:HGNC:21077]	2.296	1.19914	1.63229e-76	1.78232e-74	yes	up	17.94	15.99	16.48	40.08	37.6	38.84	16.8033	38.84
ENSG00000162734	PEA15	phosphoprotein enriched in astrocytes 15 [Source:HGNC Symbol;Acc:HGNC:8822]	2.296	1.19886	2.63699e-41	1.38575e-39	yes	up	29.54	30.26	22.61	76.24	65.76	61.69	27.47	67.8967
ENSG00000139278	GLIPR1	GLI pathogenesis related 1 [Source:HGNC Symbol;Acc:HGNC:17001]	2.296	1.19901	8.32973e-21	1.89629e-19	yes	up	2.32	2.47	1.84	5.73	6.73	6.32	2.21	6.26
ENSG00000067082	KLF6	Kruppel like factor 6 [Source:HGNC Symbol;Acc:HGNC:2235]	2.293	1.19749	4.48139e-90	6.19077e-88	yes	up	17.11	19.42	19.14	50.87	46.65	47	18.5567	48.1733
ENSG00000168564	CDKN2AIP	CDKN2A interacting protein [Source:HGNC Symbol;Acc:HGNC:24325]	2.291	1.19586	2.06369e-25	5.96378e-24	yes	up	5.97	6.78	5.05	16.25	15.9	13.34	5.93333	15.1633
ENSG00000159208	CIART	circadian associated repressor of transcription [Source:HGNC Symbol;Acc:HGNC:25200]	2.291	1.19611	0.000110266	0.000491013	yes	up	1.03	0.46	0.64	2.53	2.22	2.51	0.71	2.42
ENSG00000205212	CCDC144NL	coiled-coil domain containing 144 family, N-terminal like [Source:HGNC Symbol;Acc:HGNC:33735]	2.289	1.19484	0.000689182	0.00258692	yes	up	0.34	0.3	0.03	1.73	1.43	0.54	0.223333	1.23333
ENSG00000165806	CASP7	caspase 7 [Source:HGNC Symbol;Acc:HGNC:1508]	2.288	1.19402	7.53223e-48	4.73621e-46	yes	up	16.19	15.03	14.46	40.36	35.89	38.42	15.2267	38.2233
ENSG00000162407	PLPP3	phospholipid phosphatase 3 [Source:HGNC Symbol;Acc:HGNC:9229]	2.285	1.19249	1.089e-38	5.29543e-37	yes	up	7.29	6.7	8.14	18.77	18.09	18.19	7.37667	18.35
ENSG00000100604	CHGA	chromogranin A [Source:HGNC Symbol;Acc:HGNC:1929]	2.284	1.19184	1.49551e-05	7.91141e-05	yes	up	0.75	1.17	1.13	1.92	2.47	2.02	1.01667	2.13667
ENSG00000185339	TCN2	transcobalamin 2 [Source:HGNC Symbol;Acc:HGNC:11653]	2.282	1.19026	3.69801e-19	7.66287e-18	yes	up	4.75	4.59	3.98	12.81	12.4	11.01	4.44	12.0733
ENSG00000171860	C3AR1	complement C3a receptor 1 [Source:HGNC Symbol;Acc:HGNC:1319]	2.28	1.18872	0.000524804	0.00201724	yes	up	0	0	0.04	0.26	0.41	0.32	0.0133333	0.33
ENSG00000260589	STAM-AS1	STAM antisense RNA 1 (head to head) [Source:HGNC Symbol;Acc:HGNC:49568]	2.277	1.18729	0.000153194	0.000661549	yes	up	0.33	0.39	0.17	0.84	1.02	1.11	0.296667	0.99
ENSG00000260633	AC010207.1	-	2.276	1.18623	0.000891951	0.00325816	yes	up	0.08	0.23	0	0.48	0.63	0.79	0.103333	0.633333
ENSG00000107968	MAP3K8	mitogen-activated protein kinase kinase kinase 8 [Source:HGNC Symbol;Acc:HGNC:6860]	2.275	1.18578	2.16359e-59	1.83502e-57	yes	up	16.83	18.84	16.1	39.64	41.78	41.07	17.2567	40.83
ENSG00000182197	EXT1	exostosin glycosyltransferase 1 [Source:HGNC Symbol;Acc:HGNC:3512]	2.274	1.18534	2.31061e-76	2.50797e-74	yes	up	31.45	31.79	36.78	88.53	82.82	86.07	33.34	85.8067
ENSG00000261150	EPPK1	epiplakin 1 [Source:HGNC Symbol;Acc:HGNC:15577]	2.266	1.17995	3.26076e-06	1.93807e-05	yes	up	0.13	0.14	0.08	0.24	0.38	0.36	0.116667	0.326667
ENSG00000196428	TSC22D2	TSC22 domain family member 2 [Source:HGNC Symbol;Acc:HGNC:29095]	2.265	1.17928	1.36511e-39	6.80131e-38	yes	up	8.86	9.45	7.5	24.02	22.16	21.42	8.60333	22.5333
ENSG00000100906	NFKBIA	NFKB inhibitor alpha [Source:HGNC Symbol;Acc:HGNC:7797]	2.264	1.17859	3.12607e-96	4.59709e-94	yes	up	137.63	136.71	130.68	315.76	353.62	356.47	135.007	341.95
ENSG00000127666	TICAM1	toll like receptor adaptor molecule 1 [Source:HGNC Symbol;Acc:HGNC:18348]	2.264	1.17905	6.24197e-32	2.38122e-30	yes	up	6.69	6.68	7.52	17.47	18.03	16.25	6.96333	17.25
ENSG00000092010	PSME1	proteasome activator subunit 1 [Source:HGNC Symbol;Acc:HGNC:9568]	2.263	1.17826	3.2873e-125	7.22216e-123	yes	up	156.32	161.05	159.44	389.25	385.8	387.13	158.937	387.393
ENSG00000270681	AC095055.1	-	2.26	1.17664	0.000642412	0.00243037	yes	up	0.52	0.4	0.4	1.82	2.43	1.04	0.44	1.76333
ENSG00000205809	KLRC2	killer cell lectin like receptor C2 [Source:HGNC Symbol;Acc:HGNC:6375]	2.26	1.17615	0.000952528	0.00346072	yes	up	0.45	0.54	0.38	1.7	3.94	1.58	0.456667	2.40667
ENSG00000137745	MMP13	matrix metallopeptidase 13 [Source:HGNC Symbol;Acc:HGNC:7159]	2.256	1.17406	0.000430618	0.00168396	yes	up	0	0	0	0.52	0.13	0.22	0	0.29
ENSG00000128683	GAD1	glutamate decarboxylase 1 [Source:HGNC Symbol;Acc:HGNC:4092]	2.255	1.17335	0.000386724	0.00152903	yes	up	0.58	0.46	0.63	2.52	1.39	1.1	0.556667	1.67
ENSG00000139572	GPR84	G protein-coupled receptor 84 [Source:HGNC Symbol;Acc:HGNC:4535]	2.253	1.17207	0.00044564	0.00173749	yes	up	0	0	0	0.38	0.37	0.38	0	0.376667
ENSG00000006062	MAP3K14	mitogen-activated protein kinase kinase kinase 14 [Source:HGNC Symbol;Acc:HGNC:6853]	2.249	1.16916	2.40395e-38	1.15969e-36	yes	up	12.03	14.8	12.14	35	28	27.39	12.99	30.13
ENSG00000282827	AC134772.2	-	2.249	1.16936	3.6404e-14	5.38383e-13	yes	up	1.73	2.34	1.92	5.25	5.38	4.21	1.99667	4.94667
ENSG00000125695	AC046185.1	-	2.248	1.16849	0.00105633	0.00379849	yes	up	1.07	0.32	0.77	6.35	3.52	4.57	0.72	4.81333
ENSG00000148926	ADM	adrenomedullin [Source:HGNC Symbol;Acc:HGNC:259]	2.247	1.16801	1.38872e-14	2.11557e-13	yes	up	62.56	85.29	83.97	227.19	189.52	198.53	77.2733	205.08
ENSG00000204929	AC007389.1	-	2.247	1.16779	0.000746303	0.00277845	yes	up	0	0.37	0	1.32	2.46	2.66	0.123333	2.14667
ENSG00000123240	OPTN	optineurin [Source:HGNC Symbol;Acc:HGNC:17142]	2.246	1.16741	1.12046e-94	1.60879e-92	yes	up	29.37	31.65	31.02	77.01	78.47	81.78	30.68	79.0867
ENSG00000102313	ITIH6	inter-alpha-trypsin inhibitor heavy chain family member 6 [Source:HGNC Symbol;Acc:HGNC:28907]	2.245	1.16678	0.00106657	0.00382929	yes	up	0.01	0.04	0.03	0.17	0.27	0.11	0.0266667	0.183333
ENSG00000128016	ZFP36	ZFP36 ring finger protein [Source:HGNC Symbol;Acc:HGNC:12862]	2.243	1.16516	3.93221e-65	3.60321e-63	yes	up	75.8	74.34	82.39	168.06	200.45	198.63	77.51	189.047
ENSG00000227507	LTB	lymphotoxin beta [Source:HGNC Symbol;Acc:HGNC:6711]	2.243	1.16524	1.6354e-13	2.2975e-12	yes	up	8.46	9.29	11.14	20.66	25.9	25.02	9.63	23.86
ENSG00000109321	AREG	amphiregulin [Source:HGNC Symbol;Acc:HGNC:651]	2.241	1.16433	5.03262e-57	4.02499e-55	yes	up	58.17	52.89	53.45	122.22	136.43	142.02	54.8367	133.557
ENSG00000169876	MUC17	mucin 17, cell surface associated [Source:HGNC Symbol;Acc:HGNC:16800]	2.241	1.16389	0.000477915	0.00185066	yes	up	0	0	0	0.03	0.05	0.04	0	0.04
ENSG00000168685	IL7R	interleukin 7 receptor [Source:HGNC Symbol;Acc:HGNC:6024]	2.241	1.16428	0.000915478	0.00333808	yes	up	0.01	0.01	0.19	0.26	0.14	0.23	0.07	0.21
ENSG00000167601	AXL	AXL receptor tyrosine kinase [Source:HGNC Symbol;Acc:HGNC:905]	2.24	1.16331	1.45339e-95	2.12021e-93	yes	up	38.17	45.39	44.51	107.88	102.95	101.24	42.69	104.023
ENSG00000167657	DAPK3	death associated protein kinase 3 [Source:HGNC Symbol;Acc:HGNC:2676]	2.239	1.16286	2.78986e-37	1.29448e-35	yes	up	22	18.83	19.29	44.88	50.31	43.05	20.04	46.08
ENSG00000273888	FRMD6-AS1	FRMD6 antisense RNA 1 [Source:HGNC Symbol;Acc:HGNC:20129]	2.238	1.16189	0.000859159	0.003151	yes	up	0.25	0.18	0.11	1.01	0.86	0.36	0.18	0.743333
ENSG00000168348	INSM2	INSM transcriptional repressor 2 [Source:HGNC Symbol;Acc:HGNC:17539]	2.235	1.16034	0.00100361	0.0036268	yes	up	0.02	0.04	0.02	0.27	0.48	0.11	0.0266667	0.286667
ENSG00000178726	THBD	thrombomodulin [Source:HGNC Symbol;Acc:HGNC:11784]	2.234	1.15981	6.90187e-34	2.81556e-32	yes	up	8.75	8.11	8.49	17.18	22.25	22.49	8.45	20.64
ENSG00000152137	HSPB8	heat shock protein family B (small) member 8 [Source:HGNC Symbol;Acc:HGNC:30171]	2.231	1.15744	5.17536e-15	8.22778e-14	yes	up	3.41	3.34	3.27	8.07	8.15	8.79	3.34	8.33667
ENSG00000149798	CDC42EP2	CDC42 effector protein 2 [Source:HGNC Symbol;Acc:HGNC:16263]	2.224	1.15303	1.64265e-16	2.85818e-15	yes	up	4.76	4.26	3.91	10.04	10.84	11.06	4.31	10.6467
ENSG00000117013	KCNQ4	potassium voltage-gated channel subfamily Q member 4 [Source:HGNC Symbol;Acc:HGNC:6298]	2.219	1.1498	0.000465947	0.00180931	yes	up	0.12	0.33	0.1	0.73	0.66	0.62	0.183333	0.67
ENSG00000230183	CNOT6LP1	CCR4-NOT transcription complex subunit 6-like pseudogene 1 [Source:HGNC Symbol;Acc:HGNC:32355]	2.219	1.14969	0.00125193	0.00441564	yes	up	0.37	0.09	0.06	0.9	0.99	0.8	0.173333	0.896667
ENSG00000172137	CALB2	calbindin 2 [Source:HGNC Symbol;Acc:HGNC:1435]	2.218	1.14905	5.90466e-06	3.35739e-05	yes	up	1.22	1.46	1.3	3.96	3.08	3.98	1.32667	3.67333
ENSG00000112559	MDFI	MyoD family inhibitor [Source:HGNC Symbol;Acc:HGNC:6967]	2.216	1.14803	3.91486e-05	0.00019222	yes	up	0.77	1.08	1.23	3.04	2.98	2.99	1.02667	3.00333
ENSG00000277778	PGM5P2	phosphoglucomutase 5 pseudogene 2 [Source:HGNC Symbol;Acc:HGNC:18965]	2.216	1.14805	0.0007898	0.00292071	yes	up	0.19	0.36	0.17	1.1	1.5	0.7	0.24	1.1
ENSG00000162645	GBP2	guanylate binding protein 2 [Source:HGNC Symbol;Acc:HGNC:4183]	2.213	1.14585	6.41123e-26	1.89173e-24	yes	up	8.71	6.37	8	17.93	19.69	18.07	7.69333	18.5633
ENSG00000188089	PLA2G4E	phospholipase A2 group IVE [Source:HGNC Symbol;Acc:HGNC:24791]	2.212	1.14506	0.000948021	0.0034464	yes	up	0.09	0.11	0.04	0.31	0.43	0.32	0.08	0.353333
ENSG00000163814	CDCP1	CUB domain containing protein 1 [Source:HGNC Symbol;Acc:HGNC:24357]	2.211	1.14467	1.25479e-96	1.86025e-94	yes	up	15.32	17.37	16.62	39.49	39.25	38.95	16.4367	39.23
ENSG00000067798	NAV3	neuron navigator 3 [Source:HGNC Symbol;Acc:HGNC:15998]	2.21	1.14388	1.96172e-28	6.48042e-27	yes	up	4.24	3.03	3.55	15.25	10.18	8.65	3.60667	11.36
ENSG00000112139	MDGA1	MAM domain containing glycosylphosphatidylinositol anchor 1 [Source:HGNC Symbol;Acc:HGNC:19267]	2.21	1.14414	2.72075e-08	2.17505e-07	yes	up	0.65	0.45	0.5	1.59	1.78	2.22	0.533333	1.86333
ENSG00000176928	GCNT4	glucosaminyl (N-acetyl) transferase 4, core 2 [Source:HGNC Symbol;Acc:HGNC:17973]	2.209	1.14369	3.37908e-05	0.000167758	yes	up	0.17	0.26	0.27	0.64	0.57	0.77	0.233333	0.66
ENSG00000167779	IGFBP6	insulin like growth factor binding protein 6 [Source:HGNC Symbol;Acc:HGNC:5475]	2.208	1.14265	7.21476e-77	7.92538e-75	yes	up	86.26	96.56	97.86	207.12	230.13	214.3	93.56	217.183
ENSG00000004468	CD38	CD38 molecule [Source:HGNC Symbol;Acc:HGNC:1667]	2.207	1.14192	2.14147e-70	2.1108e-68	yes	up	14.89	16.88	17.42	70.97	65.14	68.19	16.3967	68.1
ENSG00000165757	KIAA1462	KIAA1462 [Source:HGNC Symbol;Acc:HGNC:29283]	2.205	1.14076	1.50966e-19	3.20846e-18	yes	up	1.19	1.33	1.49	3.27	3.55	3.06	1.33667	3.29333
ENSG00000247844	CCAT1	colon cancer associated transcript 1 (non-protein coding) [Source:HGNC Symbol;Acc:HGNC:45128]	2.201	1.13787	8.83883e-13	1.15871e-11	yes	up	2.9	3.08	2.73	7.51	6.74	7.33	2.90333	7.19333
ENSG00000101938	CHRDL1	chordin like 1 [Source:HGNC Symbol;Acc:HGNC:29861]	2.201	1.13821	0.00100172	0.00362285	yes	up	0.03	0.04	0	0.18	0.38	0.16	0.0233333	0.24
ENSG00000178789	CD300LB	CD300 molecule like family member b [Source:HGNC Symbol;Acc:HGNC:30811]	2.2	1.13763	0.00108079	0.003875	yes	up	0	0.08	0	0.74	0.4	0.15	0.0266667	0.43
ENSG00000112149	CD83	CD83 molecule [Source:HGNC Symbol;Acc:HGNC:1703]	2.199	1.13657	1.71649e-10	1.79166e-09	yes	up	1.59	2.11	2.01	4.48	4.81	4.88	1.90333	4.72333
ENSG00000181649	PHLDA2	pleckstrin homology like domain family A member 2 [Source:HGNC Symbol;Acc:HGNC:12385]	2.198	1.13635	1.03861e-21	2.48543e-20	yes	up	18.14	17.33	15.04	43.09	40.17	39.06	16.8367	40.7733
ENSG00000162511	LAPTM5	lysosomal protein transmembrane 5 [Source:HGNC Symbol;Acc:HGNC:29612]	2.197	1.13546	0.00147209	0.00510722	yes	up	0.07	0.14	0.1	0.54	0.38	0.8	0.103333	0.573333
ENSG00000131459	GFPT2	glutamine-fructose-6-phosphate transaminase 2 [Source:HGNC Symbol;Acc:HGNC:4242]	2.186	1.12839	2.16104e-54	1.58259e-52	yes	up	19.92	21.51	23.07	44.86	57.89	52.1	21.5	51.6167
ENSG00000157873	TNFRSF14	TNF receptor superfamily member 14 [Source:HGNC Symbol;Acc:HGNC:11912]	2.185	1.12783	0.00150953	0.00521601	yes	up	0.15	0.53	0	1.03	1.41	1.84	0.226667	1.42667
ENSG00000259354	AC025580.2	-	2.182	1.12571	0.00142746	0.0049637	yes	up	0.28	0.05	0	1.49	0.84	0.95	0.11	1.09333
ENSG00000101230	ISM1	isthmin 1 [Source:HGNC Symbol;Acc:HGNC:16213]	2.18	1.12402	0.000788811	0.00291791	yes	up	0.16	0.24	0.23	0.49	1	0.73	0.21	0.74
ENSG00000230666	CEACAM22P	carcinoembryonic antigen related cell adhesion molecule 22, pseudogene [Source:HGNC Symbol;Acc:HGNC:38029]	2.174	1.12047	0.00167036	0.00571463	yes	up	0.18	0	1.19	3.45	1.92	1.84	0.456667	2.40333
ENSG00000179750	APOBEC3B	apolipoprotein B mRNA editing enzyme catalytic subunit 3B [Source:HGNC Symbol;Acc:HGNC:17352]	2.173	1.11959	9.24282e-29	3.13277e-27	yes	up	10.8	10.67	12.31	27.06	24.32	26.33	11.26	25.9033
ENSG00000105402	NAPA	NSF attachment protein alpha [Source:HGNC Symbol;Acc:HGNC:7641]	2.172	1.11884	9.27037e-69	8.94419e-67	yes	up	69.64	61.78	58.07	158.79	154.38	153.38	63.1633	155.517
ENSG00000232956	SNHG15	small nucleolar RNA host gene 15 [Source:HGNC Symbol;Acc:HGNC:27797]	2.172	1.11931	6.32952e-25	1.78391e-23	yes	up	16.63	19.18	14.18	50.33	44.35	43.78	16.6633	46.1533
ENSG00000256060	AC003002.1	Trafficking protein particle complex subunit 2B [Source:UniProtKB/Swiss-Prot;Acc:P0DI82]	2.172	1.11905	1.80349e-05	9.40691e-05	yes	up	1.89	4.43	4.01	9.74	7.94	8.1	3.44333	8.59333
ENSG00000181472	ZBTB2	zinc finger and BTB domain containing 2 [Source:HGNC Symbol;Acc:HGNC:20868]	2.168	1.11631	9.03473e-23	2.25992e-21	yes	up	5.29	5.02	4.43	12.53	11.08	11.45	4.91333	11.6867
ENSG00000153993	SEMA3D	semaphorin 3D [Source:HGNC Symbol;Acc:HGNC:10726]	2.168	1.11642	1.53914e-08	1.27342e-07	yes	up	0.67	0.91	0.81	1.48	2.27	2.17	0.796667	1.97333
ENSG00000117266	CDK18	cyclin dependent kinase 18 [Source:HGNC Symbol;Acc:HGNC:8751]	2.167	1.11551	9.22113e-24	2.43339e-22	yes	up	5.73	5.83	7.03	12.8	13.25	14.88	6.19667	13.6433
ENSG00000241106	HLA-DOB	major histocompatibility complex, class II, DO beta [Source:HGNC Symbol;Acc:HGNC:4937]	2.166	1.11536	0.00169077	0.00577578	yes	up	0.29	0.05	0.42	0.89	1.17	1	0.253333	1.02
ENSG00000116741	RGS2	regulator of G protein signaling 2 [Source:HGNC Symbol;Acc:HGNC:9998]	2.163	1.11308	8.89237e-24	2.35004e-22	yes	up	11.93	12.98	12.31	30.69	30.98	27.25	12.4067	29.64
ENSG00000188505	NCCRP1	non-specific cytotoxic cell receptor protein 1 homolog (zebrafish) [Source:HGNC Symbol;Acc:HGNC:33739]	2.163	1.11279	0.000213496	0.000890463	yes	up	0.59	0.36	0.55	1.42	1.54	1.46	0.5	1.47333
ENSG00000093134	VNN3	vanin 3 [Source:HGNC Symbol;Acc:HGNC:16431]	2.162	1.1121	0.00184522	0.00623217	yes	up	0	0.52	0.09	0.68	0.9	1	0.203333	0.86
ENSG00000198133	TMEM229B	transmembrane protein 229B [Source:HGNC Symbol;Acc:HGNC:20130]	2.16	1.11095	1.87331e-05	9.72935e-05	yes	up	0.47	0.28	0.57	1.22	1.83	1.34	0.44	1.46333
ENSG00000168811	IL12A	interleukin 12A [Source:HGNC Symbol;Acc:HGNC:5969]	2.16	1.11086	2.30419e-05	0.000117431	yes	up	0.86	1.26	1.27	2.99	4.47	2.83	1.13	3.43
ENSG00000090776	EFNB1	ephrin B1 [Source:HGNC Symbol;Acc:HGNC:3226]	2.159	1.11056	2.92018e-36	1.30834e-34	yes	up	8.7	8.67	9.2	18.64	22.2	21.67	8.85667	20.8367
ENSG00000117475	BLZF1	basic leucine zipper nuclear factor 1 [Source:HGNC Symbol;Acc:HGNC:1065]	2.159	1.11003	1.49956e-26	4.5957e-25	yes	up	8.68	7.89	8.93	23.44	20.63	19.59	8.5	21.22
ENSG00000228203	RNF144A-AS1	RNF144A antisense RNA 1 [Source:HGNC Symbol;Acc:HGNC:30963]	2.159	1.11031	0.000186843	0.000790506	yes	up	0.69	0.56	0.33	2.45	2.05	1.99	0.526667	2.16333
ENSG00000179862	CITED4	Cbp/p300 interacting transactivator with Glu/Asp rich carboxy-terminal domain 4 [Source:HGNC Symbol;Acc:HGNC:18696]	2.156	1.10819	4.39104e-11	4.87047e-10	yes	up	7.55	5.82	6.11	11.92	17.02	18.53	6.49333	15.8233
ENSG00000185112	FAM43A	family with sequence similarity 43 member A [Source:HGNC Symbol;Acc:HGNC:26888]	2.156	1.10843	0.00147877	0.00512586	yes	up	0.06	0.15	0.24	0.55	0.62	0.6	0.15	0.59
ENSG00000166016	ABTB2	ankyrin repeat and BTB domain containing 2 [Source:HGNC Symbol;Acc:HGNC:23842]	2.155	1.1075	1.30063e-53	9.37427e-52	yes	up	8.67	8.88	9.73	20.84	22.09	21.27	9.09333	21.4
ENSG00000129988	LBP	lipopolysaccharide binding protein [Source:HGNC Symbol;Acc:HGNC:6517]	2.153	1.1063	0.000250368	0.00102803	yes	up	0.68	0.63	0.4	1.04	1.89	2.13	0.57	1.68667
ENSG00000181026	AEN	apoptosis enhancing nuclease [Source:HGNC Symbol;Acc:HGNC:25722]	2.152	1.10574	6.59885e-83	8.24178e-81	yes	up	39.63	39.63	36.43	94.98	88.53	85.04	38.5633	89.5167
ENSG00000142611	PRDM16	PR/SET domain 16 [Source:HGNC Symbol;Acc:HGNC:14000]	2.15	1.1043	2.62632e-06	1.59001e-05	yes	up	0.69	0.45	1.15	1.42	2.08	2.83	0.763333	2.11
ENSG00000275894	AL021578.1	-	2.149	1.10369	0.00187762	0.00632638	yes	up	0.14	0.25	0.3	1.05	1.81	2.13	0.23	1.66333
ENSG00000159200	RCAN1	regulator of calcineurin 1 [Source:HGNC Symbol;Acc:HGNC:3040]	2.148	1.10317	1.51702e-22	3.73823e-21	yes	up	7.16	6.19	6.05	14.21	15.14	15.22	6.46667	14.8567
ENSG00000256043	CTSO	cathepsin O [Source:HGNC Symbol;Acc:HGNC:2542]	2.148	1.10312	1.86484e-06	1.15822e-05	yes	up	0.81	0.67	1.06	1.87	2.17	2.44	0.846667	2.16
ENSG00000244468	AC093001.1	-	2.148	1.10329	0.0018671	0.00629559	yes	up	0.36	1.73	0.46	2.65	4.46	2.92	0.85	3.34333
ENSG00000261889	AC108134.2	-	2.148	1.10283	0.00189853	0.00638976	yes	up	0.26	0.23	0.14	1.37	1.92	1.21	0.21	1.5
ENSG00000124813	RUNX2	runt related transcription factor 2 [Source:HGNC Symbol;Acc:HGNC:10472]	2.146	1.10151	0.00112955	0.00403001	yes	up	0.14	0.11	0.17	0.45	0.36	0.42	0.14	0.41
ENSG00000253712	AC022274.1	-	2.145	1.10066	0.00190614	0.00640944	yes	up	0.27	0.24	0.88	2.01	2.75	5.42	0.463333	3.39333
ENSG00000112763	BTN2A1	butyrophilin subfamily 2 member A1 [Source:HGNC Symbol;Acc:HGNC:1136]	2.143	1.09949	7.93287e-43	4.31808e-41	yes	up	10.66	10.57	10.72	25.88	23.84	23.45	10.65	24.39
ENSG00000254166	CASC19	cancer susceptibility 19 (non-protein coding) [Source:HGNC Symbol;Acc:HGNC:49476]	2.143	1.09938	5.62551e-07	3.76859e-06	yes	up	1.05	0.93	44.71	5.12	2.96	2.15	15.5633	3.41
ENSG00000160888	IER2	immediate early response 2 [Source:HGNC Symbol;Acc:HGNC:28871]	2.139	1.09723	2.1218e-78	2.43339e-76	yes	up	45.27	48.21	45.69	115.67	112.36	103.04	46.39	110.357
ENSG00000128567	PODXL	podocalyxin like [Source:HGNC Symbol;Acc:HGNC:9171]	2.138	1.0962	9.18768e-40	4.6281e-38	yes	up	7.46	7.27	6.81	14.95	16.89	17.16	7.18	16.3333
ENSG00000234127	TRIM26	tripartite motif containing 26 [Source:HGNC Symbol;Acc:HGNC:12962]	2.134	1.0936	6.62032e-57	5.24876e-55	yes	up	27.35	26.21	24.67	61.76	59.26	54.48	26.0767	58.5
ENSG00000120709	FAM53C	family with sequence similarity 53 member C [Source:HGNC Symbol;Acc:HGNC:1336]	2.132	1.09223	1.0496e-36	4.77295e-35	yes	up	12.43	11.53	11.66	30.91	26.11	25.65	11.8733	27.5567
ENSG00000275092	AL031710.2	-	2.132	1.09192	0.00124836	0.00440478	yes	up	0	0	0.15	1.02	1.35	1.12	0.05	1.16333
ENSG00000129474	AJUBA	ajuba LIM protein [Source:HGNC Symbol;Acc:HGNC:20250]	2.128	1.08946	3.91393e-45	2.31722e-43	yes	up	11.8	14.2	13.83	34.61	29.33	36.62	13.2767	33.52
ENSG00000135697	BCO1	beta-carotene oxygenase 1 [Source:HGNC Symbol;Acc:HGNC:13815]	2.128	1.08944	9.31166e-13	1.21894e-11	yes	up	3.26	4.21	4.1	9.66	7.64	9	3.85667	8.76667
ENSG00000189410	SH2D5	SH2 domain containing 5 [Source:HGNC Symbol;Acc:HGNC:28819]	2.128	1.08949	1.51985e-11	1.7675e-10	yes	up	1.88	2.31	2.27	6.44	4.95	5.23	2.15333	5.54
ENSG00000105825	TFPI2	tissue factor pathway inhibitor 2 [Source:HGNC Symbol;Acc:HGNC:11761]	2.127	1.08888	1.26691e-132	3.25383e-130	yes	up	273.84	288.36	292.4	737.12	746.18	757.32	284.867	746.873
ENSG00000256304	CCDC150P1	coiled-coil domain containing 150 pseudogene 1 [Source:HGNC Symbol;Acc:HGNC:50280]	2.127	1.08865	1.44546e-05	7.67558e-05	yes	up	0.72	0.87	1.01	2.12	2.06	2.57	0.866667	2.25
ENSG00000204616	TRIM31	tripartite motif containing 31 [Source:HGNC Symbol;Acc:HGNC:16289]	2.126	1.08816	2.68292e-38	1.29084e-36	yes	up	37.56	33.38	38.12	72.52	87.55	85.36	36.3533	81.81
ENSG00000163735	CXCL5	C-X-C motif chemokine ligand 5 [Source:HGNC Symbol;Acc:HGNC:10642]	2.126	1.0884	8.2156e-26	2.42022e-24	yes	up	365.2	343.11	382.64	732.29	910.03	899.02	363.65	847.113
ENSG00000159388	BTG2	BTG anti-proliferation factor 2 [Source:HGNC Symbol;Acc:HGNC:1131]	2.124	1.08677	4.48837e-36	2.00602e-34	yes	up	16.55	16.53	15.33	39.67	37.44	33.04	16.1367	36.7167
ENSG00000261324	AC010168.2	-	2.123	1.08604	2.75855e-05	0.000139033	yes	up	0.26	0.28	0.34	0.83	0.69	0.78	0.293333	0.766667
ENSG00000233671	AC083899.2	-	2.123	1.08595	0.00126121	0.0044458	yes	up	0.06	0	0	0.3	0.9	0.33	0.02	0.51
ENSG00000188910	GJB3	gap junction protein beta 3 [Source:HGNC Symbol;Acc:HGNC:4285]	2.122	1.08531	6.68861e-06	3.77022e-05	yes	up	1.04	0.95	1.01	2.73	2.26	2.62	1	2.53667
ENSG00000284024	AC069544.2	-	2.119	1.08355	7.74975e-21	1.77089e-19	yes	up	5.37	5.56	5.41	13.49	11.75	12.87	5.44667	12.7033
ENSG00000110852	CLEC2B	C-type lectin domain family 2 member B [Source:HGNC Symbol;Acc:HGNC:2053]	2.119	1.08321	4.83078e-10	4.79528e-09	yes	up	3.28	3.86	5.23	9.86	9	10.29	4.12333	9.71667
ENSG00000150526	MIA2	melanoma inhibitory activity 2 [Source:HGNC Symbol;Acc:HGNC:18432]	2.119	1.08332	0.00239089	0.00782165	yes	up	0.76	0.16	1.11	0.97	1.61	0.43	0.676667	1.00333
ENSG00000060140	STYK1	serine/threonine/tyrosine kinase 1 [Source:HGNC Symbol;Acc:HGNC:18889]	2.118	1.0824	1.13185e-06	7.21639e-06	yes	up	0.87	1.16	0.77	3.28	3.41	2.41	0.933333	3.03333
ENSG00000281571	AC241585.3	-	2.118	1.08303	1.99499e-05	0.000103026	yes	up	1.82	2.33	2.11	6.36	4.34	5.66	2.08667	5.45333
ENSG00000155363	MOV10	Mov10 RISC complex RNA helicase [Source:HGNC Symbol;Acc:HGNC:7200]	2.117	1.08205	2.36271e-52	1.65708e-50	yes	up	30.67	26.76	28.76	69.65	62.16	67.7	28.73	66.5033
ENSG00000255874	LINC00346	long intergenic non-protein coding RNA 346 [Source:HGNC Symbol;Acc:HGNC:27492]	2.116	1.08132	0.00178434	0.0060501	yes	up	0.05	0.08	0.05	0.29	0.2	0.18	0.06	0.223333
ENSG00000110047	EHD1	EH domain containing 1 [Source:HGNC Symbol;Acc:HGNC:3242]	2.115	1.08079	1.18065e-78	1.3626e-76	yes	up	24.08	22.3	22.91	56.47	55.45	58.78	23.0967	56.9
ENSG00000101670	LIPG	lipase G, endothelial type [Source:HGNC Symbol;Acc:HGNC:6623]	2.115	1.08076	0.00126684	0.00446156	yes	up	0.38	0.05	0.23	0.92	0.49	0.59	0.22	0.666667
ENSG00000174804	FZD4	frizzled class receptor 4 [Source:HGNC Symbol;Acc:HGNC:4042]	2.114	1.07984	3.56185e-21	8.32696e-20	yes	up	1.73	1.86	1.71	3.77	4.41	4.13	1.76667	4.10333
ENSG00000263069	AC124319.2	-	2.114	1.07991	1.62163e-08	1.33863e-07	yes	up	2.07	2.24	1.64	4	4.75	6.07	1.98333	4.94
ENSG00000087494	PTHLH	parathyroid hormone like hormone [Source:HGNC Symbol;Acc:HGNC:9607]	2.112	1.07886	3.32219e-06	1.97008e-05	yes	up	1.39	2.65	2.61	5.36	4.52	5.23	2.21667	5.03667
ENSG00000023902	PLEKHO1	pleckstrin homology domain containing O1 [Source:HGNC Symbol;Acc:HGNC:24310]	2.112	1.07888	0.000169079	0.000723236	yes	up	2.34	1.1	0.59	3.08	2.7	6.56	1.34333	4.11333
ENSG00000156453	PCDH1	protocadherin 1 [Source:HGNC Symbol;Acc:HGNC:8655]	2.111	1.07771	8.2591e-14	1.18867e-12	yes	up	2.89	3.84	3.68	5.82	8.41	7.55	3.47	7.26
ENSG00000178033	FAM26E	family with sequence similarity 26 member E [Source:HGNC Symbol;Acc:HGNC:21568]	2.11	1.07726	0.00255345	0.00828804	yes	up	0.01	0.02	0.02	0.06	0.14	0.08	0.0166667	0.0933333
ENSG00000223960	AC009948.1	-	2.109	1.07684	5.26585e-11	5.80198e-10	yes	up	8.31	6.51	6.83	18.44	19.11	16.3	7.21667	17.95
ENSG00000106829	TLE4	transducin like enhancer of split 4 [Source:HGNC Symbol;Acc:HGNC:11840]	2.108	1.07571	4.20484e-19	8.69334e-18	yes	up	5.91	7.46	5.45	15.64	11.75	11.91	6.27333	13.1
ENSG00000170075	GPR37L1	G protein-coupled receptor 37 like 1 [Source:HGNC Symbol;Acc:HGNC:14923]	2.107	1.07508	0.000244519	0.00100628	yes	up	0.15	0.13	0.19	0.54	0.43	0.36	0.156667	0.443333
ENSG00000213762	ZNF134	zinc finger protein 134 [Source:HGNC Symbol;Acc:HGNC:12918]	2.106	1.07449	3.64631e-21	8.51351e-20	yes	up	5.25	4.52	3.25	11.21	9.04	10.1	4.34	10.1167
ENSG00000188620	HMX3	H6 family homeobox 3 [Source:HGNC Symbol;Acc:HGNC:5019]	2.105	1.07401	0.00102887	0.00370781	yes	up	0	0	0	0.3	0.62	0.73	0	0.55
ENSG00000259080	AC074091.1	-	2.1	1.07013	0.00219605	0.00726639	yes	up	0.22	0.09	0.44	0.73	1.08	0.95	0.25	0.92
ENSG00000101017	CD40	CD40 molecule [Source:HGNC Symbol;Acc:HGNC:11919]	2.098	1.06872	3.22472e-14	4.7846e-13	yes	up	5.45	6.04	6.09	11.63	15.27	14.17	5.86	13.69
ENSG00000184786	TCTE3	t-complex-associated-testis-expressed 3 [Source:HGNC Symbol;Acc:HGNC:11695]	2.098	1.06925	2.11389e-05	0.000108613	yes	up	1	0.87	0.94	2.43	2.49	2.03	0.936667	2.31667
ENSG00000237499	AL357060.3	-	2.098	1.06895	0.0027604	0.00887791	yes	up	0	0.37	0.52	0.72	1.18	0.91	0.296667	0.936667
ENSG00000261423	TMEM202-AS1	TMEM202 antisense RNA 1 [Source:HGNC Symbol;Acc:HGNC:53265]	2.097	1.06801	2.29036e-06	1.40056e-05	yes	up	1.78	1.04	1.06	3.11	2.99	3.55	1.29333	3.21667
ENSG00000139926	FRMD6	FERM domain containing 6 [Source:HGNC Symbol;Acc:HGNC:19839]	2.096	1.0677	8.36372e-18	1.58372e-16	yes	up	2.8	3.98	2.91	9.36	7.99	7.04	3.23	8.13
ENSG00000279520	AC093525.8	-	2.096	1.06789	0.00205833	0.00685921	yes	up	0.29	0.36	0.57	2.5	0.87	1.02	0.406667	1.46333
ENSG00000270194	AC097359.2	-	2.095	1.06697	0.000216914	0.000903271	yes	up	0.39	0.71	0.45	1.67	1.26	1.34	0.516667	1.42333
ENSG00000241690	AL035460.1	-	2.094	1.06634	0.00191235	0.00642796	yes	up	0.06	0.04	0	0.34	0.39	0.31	0.0333333	0.346667
ENSG00000274460	AC092119.2	-	2.091	1.06399	0.00163552	0.00560595	yes	up	0.26	0.32	0.61	1.65	1.17	1.08	0.396667	1.3
ENSG00000177410	ZFAS1	ZNFX1 antisense RNA 1 [Source:HGNC Symbol;Acc:HGNC:33101]	2.09	1.06368	3.70943e-86	4.83154e-84	yes	up	352.09	399.28	399.15	882.59	851.38	836.6	383.507	856.857
ENSG00000137393	RNF144B	ring finger protein 144B [Source:HGNC Symbol;Acc:HGNC:21578]	2.09	1.06335	1.21702e-08	1.0208e-07	yes	up	0.87	1.28	0.67	2.8	2	1.84	0.94	2.21333
ENSG00000073756	PTGS2	prostaglandin-endoperoxide synthase 2 [Source:HGNC Symbol;Acc:HGNC:9605]	2.089	1.06264	1.65144e-18	3.29836e-17	yes	up	97.97	92.07	109.75	203.22	250.73	255.86	99.93	236.603
ENSG00000100226	GTPBP1	GTP binding protein 1 [Source:HGNC Symbol;Acc:HGNC:4669]	2.088	1.06182	1.56726e-55	1.19079e-53	yes	up	12.34	14.93	12.29	29.29	29.92	29.06	13.1867	29.4233
ENSG00000146457	WTAP	WT1 associated protein [Source:HGNC Symbol;Acc:HGNC:16846]	2.088	1.06193	1.75961e-52	1.24366e-50	yes	up	33.7	35.93	30.83	82.78	77.8	75.99	33.4867	78.8567
ENSG00000233030	AC243772.2	-	2.086	1.061	0.00293191	0.00936999	yes	up	0.06	0.08	0.04	0.4	0.21	0.27	0.06	0.293333
ENSG00000100290	BIK	BCL2 interacting killer [Source:HGNC Symbol;Acc:HGNC:1051]	2.084	1.05946	6.43204e-07	4.27279e-06	yes	up	3.12	4.71	4.21	9.73	10.5	9.05	4.01333	9.76
ENSG00000166278	C2	complement C2 [Source:HGNC Symbol;Acc:HGNC:1248]	2.084	1.0594	0.000153191	0.000661549	yes	up	1.13	1.12	1.08	1.87	2.02	2.4	1.11	2.09667
ENSG00000183722	LHFP	lipoma HMGIC fusion partner [Source:HGNC Symbol;Acc:HGNC:6586]	2.084	1.05935	0.00292195	0.00934275	yes	up	0.03	0.06	0.11	0.4	0.51	0.32	0.0666667	0.41
ENSG00000129048	ACKR4	atypical chemokine receptor 4 [Source:HGNC Symbol;Acc:HGNC:1611]	2.081	1.05747	0.00276839	0.00889857	yes	up	0.19	0.07	0.25	0.66	0.65	0.71	0.17	0.673333
ENSG00000227234	SPANXB1	SPANX family member B1 [Source:HGNC Symbol;Acc:HGNC:14329]	2.081	1.05731	0.00303839	0.009671	yes	up	0.9	0.27	0.97	4.42	4.74	2.45	0.713333	3.87
ENSG00000272620	AFAP1-AS1	AFAP1 antisense RNA 1 [Source:HGNC Symbol;Acc:HGNC:28141]	2.079	1.05602	0.00237191	0.00776932	yes	up	0.01	0.02	0	0.08	0.07	0.14	0.01	0.0966667
ENSG00000163874	ZC3H12A	zinc finger CCCH-type containing 12A [Source:HGNC Symbol;Acc:HGNC:26259]	2.078	1.05487	1.14469e-71	1.1469e-69	yes	up	38.19	39.26	37.14	76	83.84	81.1	38.1967	80.3133
ENSG00000188295	ZNF669	zinc finger protein 669 [Source:HGNC Symbol;Acc:HGNC:25736]	2.077	1.05469	2.70622e-07	1.89946e-06	yes	up	2.12	2.51	1.8	5.88	5.17	5.22	2.14333	5.42333
ENSG00000183696	UPP1	uridine phosphorylase 1 [Source:HGNC Symbol;Acc:HGNC:12576]	2.073	1.05168	3.68485e-30	1.31066e-28	yes	up	24.29	22.45	22.09	57.79	52.59	54.27	22.9433	54.8833
ENSG00000204516	MICB	MHC class I polypeptide-related sequence B [Source:HGNC Symbol;Acc:HGNC:7091]	2.073	1.05196	1.5103e-21	3.57665e-20	yes	up	7.2	7.24	6.53	14.42	17.15	16.31	6.99	15.96
ENSG00000083799	CYLD	CYLD lysine 63 deubiquitinase [Source:HGNC Symbol;Acc:HGNC:2584]	2.072	1.05124	4.35324e-40	2.20504e-38	yes	up	6.91	8.1	8.63	21.96	20.29	20.55	7.88	20.9333
ENSG00000152439	ZNF773	zinc finger protein 773 [Source:HGNC Symbol;Acc:HGNC:30487]	2.071	1.05061	6.15786e-08	4.71999e-07	yes	up	4.25	2.47	2.17	6.81	4.3	8.99	2.96333	6.7
ENSG00000121060	TRIM25	tripartite motif containing 25 [Source:HGNC Symbol;Acc:HGNC:12932]	2.067	1.04763	1.67091e-18	3.3336e-17	yes	up	59.22	46.77	49.9	134.79	120.25	122.73	51.9633	125.923
ENSG00000113739	STC2	stanniocalcin 2 [Source:HGNC Symbol;Acc:HGNC:11374]	2.065	1.04608	6.00992e-09	5.24358e-08	yes	up	13.71	18.09	13.69	55.53	33.2	37.54	15.1633	42.09
ENSG00000120539	MASTL	microtubule associated serine/threonine kinase like [Source:HGNC Symbol;Acc:HGNC:19042]	2.064	1.04536	7.92197e-58	6.50708e-56	yes	up	18.89	19.09	17.84	41.31	42.01	42.22	18.6067	41.8467
ENSG00000164309	CMYA5	cardiomyopathy associated 5 [Source:HGNC Symbol;Acc:HGNC:14305]	2.064	1.04516	0.000735766	0.0027437	yes	up	0.09	0.1	0.06	0.43	0.38	0.34	0.0833333	0.383333
ENSG00000163659	TIPARP	TCDD inducible poly(ADP-ribose) polymerase [Source:HGNC Symbol;Acc:HGNC:23696]	2.063	1.0447	2.88745e-29	9.97209e-28	yes	up	8.14	8.85	9.64	23.29	19.41	20.48	8.87667	21.06
ENSG00000184156	KCNQ3	potassium voltage-gated channel subfamily Q member 3 [Source:HGNC Symbol;Acc:HGNC:6297]	2.063	1.04441	0.00326466	0.0102817	yes	up	0	0.12	0.05	0.14	0.14	0.03	0.0566667	0.103333
ENSG00000181773	GPR3	G protein-coupled receptor 3 [Source:HGNC Symbol;Acc:HGNC:4484]	2.061	1.04334	5.82573e-05	0.000274911	yes	up	0.83	0.76	0.84	1.87	2.04	2.27	0.81	2.06
ENSG00000213859	KCTD11	potassium channel tetramerization domain containing 11 [Source:HGNC Symbol;Acc:HGNC:21302]	2.06	1.04251	1.10539e-19	2.36859e-18	yes	up	6.03	6.14	7.52	14.93	13.92	11.98	6.56333	13.61
ENSG00000135604	STX11	syntaxin 11 [Source:HGNC Symbol;Acc:HGNC:11429]	2.059	1.04217	7.10802e-07	4.686e-06	yes	up	1.57	1.86	1.71	4.36	4.46	3.5	1.71333	4.10667
ENSG00000136158	SPRY2	sprouty RTK signaling antagonist 2 [Source:HGNC Symbol;Acc:HGNC:11270]	2.057	1.04047	1.0228e-11	1.20795e-10	yes	up	4.29	3.25	3.57	7.96	9.17	7.61	3.70333	8.24667
ENSG00000120370	GORAB	golgin, RAB6 interacting [Source:HGNC Symbol;Acc:HGNC:25676]	2.054	1.03842	1.50496e-11	1.75131e-10	yes	up	3.78	3.4	5.16	10.39	8.21	8.06	4.11333	8.88667
ENSG00000172602	RND1	Rho family GTPase 1 [Source:HGNC Symbol;Acc:HGNC:18314]	2.053	1.03761	2.68943e-19	5.59837e-18	yes	up	8.71	8.88	8.87	20.66	20.54	18.36	8.82	19.8533
ENSG00000253227	AC090192.2	-	2.047	1.0337	0.000204571	0.000857356	yes	up	1.52	0.48	0.62	1.95	1.58	1.79	0.873333	1.77333
ENSG00000185215	TNFAIP2	TNF alpha induced protein 2 [Source:HGNC Symbol;Acc:HGNC:11895]	2.046	1.03301	1.16233e-100	1.75167e-98	yes	up	420.93	447.38	459.63	910	1012.09	972.39	442.647	964.827
ENSG00000281883	AL512506.3	-	2.045	1.03215	1.90151e-05	9.86177e-05	yes	up	0.78	0.79	0.7	2.27	1.7	1.52	0.756667	1.83
ENSG00000099860	GADD45B	growth arrest and DNA damage inducible beta [Source:HGNC Symbol;Acc:HGNC:4096]	2.042	1.02986	2.34613e-39	1.15939e-37	yes	up	37.74	38.99	30.51	78.84	79.22	79.74	35.7467	79.2667
ENSG00000267216	AC020915.2	-	2.042	1.03022	5.31029e-05	0.000253689	yes	up	0.53	0.63	0.39	1.16	0.95	1.79	0.516667	1.3
ENSG00000182175	RGMA	repulsive guidance molecule family member a [Source:HGNC Symbol;Acc:HGNC:30308]	2.04	1.02832	0.000457625	0.00177965	yes	up	0.15	0.4	0.12	0.28	0.21	0.34	0.223333	0.276667
ENSG00000119915	ELOVL3	ELOVL fatty acid elongase 3 [Source:HGNC Symbol;Acc:HGNC:18047]	2.039	1.02763	1.00057e-05	5.48901e-05	yes	up	1.78	2.38	2.02	3.9	5.66	5.45	2.06	5.00333
ENSG00000139438	FAM222A	family with sequence similarity 222 member A [Source:HGNC Symbol;Acc:HGNC:25915]	2.038	1.02687	3.30822e-07	2.28939e-06	yes	up	1.22	1.08	1.02	2.94	2.49	2.54	1.10667	2.65667
ENSG00000272941	AC083862.2	-	2.038	1.02689	0.000318173	0.00127936	yes	up	1.37	1	1.36	3.38	2.93	3.55	1.24333	3.28667
ENSG00000111424	VDR	vitamin D (1,25- dihydroxyvitamin D3) receptor [Source:HGNC Symbol;Acc:HGNC:12679]	2.037	1.02632	3.31315e-15	5.34648e-14	yes	up	2.37	2.5	2.15	5.38	5.78	5.28	2.34	5.48
ENSG00000142910	TINAGL1	tubulointerstitial nephritis antigen like 1 [Source:HGNC Symbol;Acc:HGNC:19168]	2.037	1.0265	1.24784e-05	6.71023e-05	yes	up	1.36	1	1.01	3.57	2.94	2.66	1.12333	3.05667
ENSG00000188760	TMEM198	transmembrane protein 198 [Source:HGNC Symbol;Acc:HGNC:33704]	2.036	1.02608	9.39209e-05	0.000424028	yes	up	0.71	0.69	0.88	1.9	2.34	1.77	0.76	2.00333
ENSG00000188785	ZNF548	zinc finger protein 548 [Source:HGNC Symbol;Acc:HGNC:26561]	2.036	1.02573	0.000437894	0.00170912	yes	up	0.37	0.44	0.85	1.75	2.24	1.48	0.553333	1.82333
ENSG00000179046	TRIML2	tripartite motif family like 2 [Source:HGNC Symbol;Acc:HGNC:26378]	2.034	1.02402	4.72743e-11	5.23086e-10	yes	up	6.07	7	4.66	13.55	10.24	11.89	5.91	11.8933
ENSG00000137094	DNAJB5	DnaJ heat shock protein family (Hsp40) member B5 [Source:HGNC Symbol;Acc:HGNC:14887]	2.032	1.02305	1.14364e-07	8.44304e-07	yes	up	1.58	1.55	2.02	3.94	4.7	3.81	1.71667	4.15
ENSG00000105732	ZNF574	zinc finger protein 574 [Source:HGNC Symbol;Acc:HGNC:26166]	2.03	1.02146	1.57345e-38	7.63082e-37	yes	up	14.37	15.98	13.83	34.49	32.39	30.49	14.7267	32.4567
ENSG00000163660	CCNL1	cyclin L1 [Source:HGNC Symbol;Acc:HGNC:20569]	2.026	1.01854	2.8575e-64	2.56682e-62	yes	up	57.82	52.44	49.41	133.97	120.61	112.84	53.2233	122.473
ENSG00000162494	LRRC38	leucine rich repeat containing 38 [Source:HGNC Symbol;Acc:HGNC:27005]	2.024	1.01705	0.00165014	0.00564971	yes	up	0	0	0	0.17	0.23	0.3	0	0.233333
ENSG00000251209	LINC00923	long intergenic non-protein coding RNA 923 [Source:HGNC Symbol;Acc:HGNC:28088]	2.022	1.01565	2.54333e-05	0.000128934	yes	up	1.52	1.84	1.71	4.07	4.09	3.45	1.69	3.87
ENSG00000204152	TIMM23B	translocase of inner mitochondrial membrane 23 homolog B [Source:HGNC Symbol;Acc:HGNC:23581]	2.019	1.01349	3.17939e-13	4.34604e-12	yes	up	6.27	7.14	4.47	18.52	15.14	15.01	5.96	16.2233
ENSG00000218358	RAET1K	retinoic acid early transcript 1K pseudogene [Source:HGNC Symbol;Acc:HGNC:16797]	2.019	1.01347	0.00174042	0.0059199	yes	up	0.31	0.38	0.46	1.24	1.13	1.32	0.383333	1.23
ENSG00000197019	SERTAD1	SERTA domain containing 1 [Source:HGNC Symbol;Acc:HGNC:17932]	2.018	1.01304	1.92118e-19	4.02675e-18	yes	up	11.23	9.46	11.59	27.26	22.33	21.68	10.76	23.7567
ENSG00000197989	SNHG12	small nucleolar RNA host gene 12 [Source:HGNC Symbol;Acc:HGNC:30062]	2.018	1.01267	4.74061e-18	9.11867e-17	yes	up	16.34	23.46	21.92	55.63	59.28	45.9	20.5733	53.6033
ENSG00000168298	HIST1H1E	histone cluster 1 H1 family member e [Source:HGNC Symbol;Acc:HGNC:4718]	2.017	1.01191	0.00460065	0.0138988	yes	up	0.39	0.23	0.55	1.9	2.15	1.19	0.39	1.74667
ENSG00000214900	LINC01588	long intergenic non-protein coding RNA 1588 [Source:HGNC Symbol;Acc:HGNC:27503]	2.016	1.01125	5.18138e-07	3.49288e-06	yes	up	11.78	9.29	5.65	16.75	22.58	22.88	8.90667	20.7367
ENSG00000278771	RN7SL3	RNA, 7SL, cytoplasmic 3 [Source:HGNC Symbol;Acc:HGNC:23135]	2.016	1.01117	0.00178641	0.00605599	yes	up	9.06	12	13.51	35.71	24.45	37.78	11.5233	32.6467
ENSG00000255008	AP000442.1	-	2.016	1.01177	0.00355039	0.0110424	yes	up	0.61	0	0.27	5	4.76	7.02	0.293333	5.59333
ENSG00000143507	DUSP10	dual specificity phosphatase 10 [Source:HGNC Symbol;Acc:HGNC:3065]	2.014	1.01035	1.87624e-10	1.94615e-09	yes	up	2.63	2.22	2.54	6.33	6.38	6.64	2.46333	6.45
ENSG00000262251	AC087388.1	-	2.014	1.01038	0.00010479	0.000469264	yes	up	1.38	1.9	2.63	5.45	4.26	4.76	1.97	4.82333
ENSG00000131845	ZNF304	zinc finger protein 304 [Source:HGNC Symbol;Acc:HGNC:13505]	2.012	1.00875	2.13717e-05	0.000109686	yes	up	0.49	0.56	0.54	1.47	1.1	1.35	0.53	1.30667
ENSG00000143367	TUFT1	tuftelin 1 [Source:HGNC Symbol;Acc:HGNC:12422]	2.011	1.00812	1.79436e-30	6.45367e-29	yes	up	9.81	8.94	9.24	21.55	19.29	19.87	9.33	20.2367
ENSG00000162738	VANGL2	VANGL planar cell polarity protein 2 [Source:HGNC Symbol;Acc:HGNC:15511]	2.01	1.00703	4.77272e-11	5.27457e-10	yes	up	1.13	1.22	1.29	2.8	2.75	2.61	1.21333	2.72
ENSG00000103569	AQP9	aquaporin 9 [Source:HGNC Symbol;Acc:HGNC:643]	2.01	1.00686	0.00370032	0.0114481	yes	up	0.06	0	0.05	0.17	0.23	0.25	0.0366667	0.216667
ENSG00000137285	TUBB2B	tubulin beta 2B class IIb [Source:HGNC Symbol;Acc:HGNC:30829]	2.009	1.00634	1.10781e-17	2.07615e-16	yes	up	33.32	27.45	27.59	78.05	69.96	56.46	29.4533	68.1567
ENSG00000148408	CACNA1B	calcium voltage-gated channel subunit alpha1 B [Source:HGNC Symbol;Acc:HGNC:1389]	2.007	1.00485	1.69136e-06	1.05479e-05	yes	up	0.56	0.97	1.22	2.14	2.26	1.86	0.916667	2.08667
ENSG00000161638	ITGA5	integrin subunit alpha 5 [Source:HGNC Symbol;Acc:HGNC:6141]	2.004	1.00269	1.69844e-61	1.46782e-59	yes	up	55.8	51.64	51.18	131.51	142.64	126.45	52.8733	133.533
ENSG00000181218	HIST3H2A	histone cluster 3 H2A [Source:HGNC Symbol;Acc:HGNC:20507]	2.003	1.00204	2.24837e-12	2.86107e-11	yes	up	13.73	12.75	10.69	27.49	29.23	25.9	12.39	27.54
ENSG00000173276	ZBTB21	zinc finger and BTB domain containing 21 [Source:HGNC Symbol;Acc:HGNC:13083]	2.002	1.0015	4.62087e-30	1.63615e-28	yes	up	4.68	5.01	5.14	12.36	11.64	10.29	4.94333	11.43
ENSG00000217801	AL390719.1	-	2.001	1.00082	4.7695e-08	3.70093e-07	yes	up	6.39	6.03	5.96	13.91	15.93	13.63	6.12667	14.49
ENSG00000183671	GPR1	G protein-coupled receptor 1 [Source:HGNC Symbol;Acc:HGNC:4463]	2	1.00015	0.000728976	0.0027206	yes	up	0.66	0.42	0.58	1.59	1.63	1.48	0.553333	1.56667
ENSG00000168010	ATG16L2	autophagy related 16 like 2 [Source:HGNC Symbol;Acc:HGNC:25464]	0.499	-1.00336	5.9599e-11	6.51551e-10	yes	down	6.43	6.53	6.19	2.83	4.12	3.93	6.38333	3.62667
ENSG00000272316	AL021368.3	-	0.499	-1.00322	3.63887e-07	2.50396e-06	yes	down	1.46	1.48	1.64	0.63	0.97	0.71	1.52667	0.77
ENSG00000228288	PCAT6	prostate cancer associated transcript 6 (non-protein coding) [Source:HGNC Symbol;Acc:HGNC:43714]	0.499	-1.00258	0.000808949	0.00298547	yes	down	5.7	5.1	5.09	1.77	2.38	2.68	5.29667	2.27667
ENSG00000178568	ERBB4	erb-b2 receptor tyrosine kinase 4 [Source:HGNC Symbol;Acc:HGNC:3432]	0.499	-1.0033	0.00172036	0.00585931	yes	down	0.34	0.31	0.57	0.03	0.14	0.37	0.406667	0.18
ENSG00000132465	JCHAIN	joining chain of multimeric IgA and IgM [Source:HGNC Symbol;Acc:HGNC:5713]	0.499	-1.0019	0.00493026	0.0147706	yes	down	0.83	0.59	0.59	0.18	0.16	0.06	0.67	0.133333
ENSG00000103154	NECAB2	N-terminal EF-hand calcium binding protein 2 [Source:HGNC Symbol;Acc:HGNC:23746]	0.497	-1.00868	8.14929e-10	7.89933e-09	yes	down	5.14	7.03	6.14	4.23	3.22	3.96	6.10333	3.80333
ENSG00000152076	CCDC74B	coiled-coil domain containing 74B [Source:HGNC Symbol;Acc:HGNC:25267]	0.497	-1.00858	1.68151e-07	1.21532e-06	yes	down	5.79	6.28	5.35	3.61	3.18	3	5.80667	3.26333
ENSG00000206127	GOLGA8O	golgin A8 family member O [Source:HGNC Symbol;Acc:HGNC:44406]	0.497	-1.00787	6.81184e-05	0.000317439	yes	down	3.43	2.96	4.3	1.42	1.62	1.79	3.56333	1.61
ENSG00000070731	ST6GALNAC2	ST6 N-acetylgalactosaminide alpha-2,6-sialyltransferase 2 [Source:HGNC Symbol;Acc:HGNC:10867]	0.497	-1.00833	0.00154276	0.00532101	yes	down	1.05	1.1	1.66	0.52	0.48	0.85	1.27	0.616667
ENSG00000186204	CYP4F12	cytochrome P450 family 4 subfamily F member 12 [Source:HGNC Symbol;Acc:HGNC:18857]	0.496	-1.01056	2.03539e-07	1.45493e-06	yes	down	6.91	6.41	7.51	2.44	3.43	4.68	6.94333	3.51667
ENSG00000262202	AC007952.4	-	0.496	-1.01274	0.00304815	0.00969698	yes	down	4.01	2.68	6.56	2.16	2.23	0.44	4.41667	1.61
ENSG00000078596	ITM2A	integral membrane protein 2A [Source:HGNC Symbol;Acc:HGNC:6173]	0.496	-1.01106	0.00441637	0.0133975	yes	down	0.55	0.78	0.74	0.2	0.09	0.32	0.69	0.203333
ENSG00000271976	AC012467.2	-	0.495	-1.01583	0.000273159	0.00111159	yes	down	1.32	1.14	1.23	0.64	0.54	0.48	1.23	0.553333
ENSG00000171564	FGB	fibrinogen beta chain [Source:HGNC Symbol;Acc:HGNC:3662]	0.494	-1.01726	7.94283e-65	7.24188e-63	yes	down	201.58	188.57	231.01	118.09	107.63	118.18	207.053	114.633
ENSG00000115365	LANCL1	LanC like 1 [Source:HGNC Symbol;Acc:HGNC:6508]	0.494	-1.01647	4.03043e-50	2.68229e-48	yes	down	80.12	82.66	85.55	37.06	45.15	46.99	82.7767	43.0667
ENSG00000237310	GS1-124K5.4	uncharacterized LOC100289098 [Source:NCBI gene;Acc:100289098]	0.494	-1.01624	0.000161343	0.000693725	yes	down	14.54	10.62	14.09	5.87	6.98	4.8	13.0833	5.88333
ENSG00000250033	SLC7A11-AS1	SLC7A11 antisense RNA 1 [Source:HGNC Symbol;Acc:HGNC:44064]	0.494	-1.01873	0.000201907	0.00084697	yes	down	1.7	2.28	2.49	0.19	0.52	1.84	2.15667	0.85
ENSG00000185038	MROH2A	maestro heat like repeat family member 2A [Source:HGNC Symbol;Acc:HGNC:27936]	0.494	-1.01623	0.00184048	0.00621848	yes	down	1.66	1.62	2.39	0.31	0.79	1.02	1.89	0.706667
ENSG00000115616	SLC9A2	solute carrier family 9 member A2 [Source:HGNC Symbol;Acc:HGNC:11072]	0.493	-1.01967	1.03258e-23	2.71313e-22	yes	down	7.41	7.49	6.7	3.34	3.86	3.46	7.2	3.55333
ENSG00000253428	LINC01942	long intergenic non-protein coding RNA 1942 [Source:HGNC Symbol;Acc:HGNC:52766]	0.493	-1.02095	0.000357828	0.0014225	yes	down	4.62	4.48	4.74	2.21	1.9	3.14	4.61333	2.41667
ENSG00000112293	GPLD1	glycosylphosphatidylinositol specific phospholipase D1 [Source:HGNC Symbol;Acc:HGNC:4459]	0.493	-1.02008	0.000742472	0.00276644	yes	down	0.76	0.7	0.65	0.36	0.31	0.32	0.703333	0.33
ENSG00000279488	AC004623.1	-	0.493	-1.021	0.00421796	0.0128857	yes	down	0.65	0.46	0.3	0.08	0.25	0	0.47	0.11
ENSG00000053702	NRIP2	nuclear receptor interacting protein 2 [Source:HGNC Symbol;Acc:HGNC:23078]	0.493	-1.01891	0.00432549	0.0131569	yes	down	0.33	0.25	0.41	0.14	0.05	0.06	0.33	0.0833333
ENSG00000168268	NT5DC2	5'-nucleotidase domain containing 2 [Source:HGNC Symbol;Acc:HGNC:25717]	0.492	-1.02371	8.36792e-24	2.21464e-22	yes	down	29.3	28.97	27.07	16.11	15.62	12.47	28.4467	14.7333
ENSG00000139190	VAMP1	vesicle associated membrane protein 1 [Source:HGNC Symbol;Acc:HGNC:12642]	0.492	-1.02232	4.60968e-17	8.2897e-16	yes	down	19.45	24.18	23.82	10.35	12.43	10.55	22.4833	11.11
ENSG00000183688	RFLNB	refilin B [Source:HGNC Symbol;Acc:HGNC:28705]	0.491	-1.02613	1.11576e-34	4.72061e-33	yes	down	16.67	16.98	16.46	8.09	9.2	8.95	16.7033	8.74667
ENSG00000166816	LDHD	lactate dehydrogenase D [Source:HGNC Symbol;Acc:HGNC:19708]	0.491	-1.02591	2.99386e-07	2.08849e-06	yes	down	5.18	4.83	4.76	2.02	3.4	2.01	4.92333	2.47667
ENSG00000154175	ABI3BP	ABI family member 3 binding protein [Source:HGNC Symbol;Acc:HGNC:17265]	0.489	-1.03076	0.000378483	0.00150068	yes	down	1.81	1.82	1.53	1.06	1.18	1.52	1.72	1.25333
ENSG00000225385	AL353572.1	-	0.489	-1.03087	0.00367491	0.0113811	yes	down	3.18	4.69	1.13	0.56	0.52	0.62	3	0.566667
ENSG00000126217	MCF2L	MCF.2 cell line derived transforming sequence like [Source:HGNC Symbol;Acc:HGNC:14576]	0.488	-1.03369	1.70124e-10	1.77777e-09	yes	down	4.39	3.88	4.79	1.63	3.93	2.23	4.35333	2.59667
ENSG00000103316	CRYM	crystallin mu [Source:HGNC Symbol;Acc:HGNC:2418]	0.488	-1.03607	2.7842e-06	1.67392e-05	yes	down	5.07	4.94	6.44	2.61	2.59	2.98	5.48333	2.72667
ENSG00000005108	THSD7A	thrombospondin type 1 domain containing 7A [Source:HGNC Symbol;Acc:HGNC:22207]	0.487	-1.03778	7.29703e-43	3.98388e-41	yes	down	10.76	10.04	8.04	5.11	5.53	4.94	9.61333	5.19333
ENSG00000064787	BCAS1	breast carcinoma amplified sequence 1 [Source:HGNC Symbol;Acc:HGNC:974]	0.487	-1.03844	5.79926e-14	8.42625e-13	yes	down	6.98	5.85	6.88	3.06	3.75	3.17	6.57	3.32667
ENSG00000138653	NDST4	N-deacetylase and N-sulfotransferase 4 [Source:HGNC Symbol;Acc:HGNC:20779]	0.486	-1.03984	0.00233535	0.00766747	yes	down	0.21	0.22	0.23	0	0.05	0	0.22	0.0166667
ENSG00000143127	ITGA10	integrin subunit alpha 10 [Source:HGNC Symbol;Acc:HGNC:6135]	0.485	-1.04381	0.00190135	0.00639687	yes	down	0.3	0.43	0.69	0.06	0.17	0.13	0.473333	0.12
ENSG00000177694	NAALADL2	N-acetylated alpha-linked acidic dipeptidase like 2 [Source:HGNC Symbol;Acc:HGNC:23219]	0.484	-1.04624	0.000281327	0.00114305	yes	down	2.64	0.78	1.26	0.21	0.41	0.98	1.56	0.533333
ENSG00000257261	AC008014.1	-	0.483	-1.04911	1.1567e-05	6.27752e-05	yes	down	19.81	17.24	25.08	4.97	9.22	15.53	20.71	9.90667
ENSG00000171757	LRRC34	leucine rich repeat containing 34 [Source:HGNC Symbol;Acc:HGNC:28408]	0.483	-1.05087	0.00299611	0.00954974	yes	down	0.26	0.18	0.18	0	0.05	0.08	0.206667	0.0433333
ENSG00000137642	SORL1	sortilin related receptor 1 [Source:HGNC Symbol;Acc:HGNC:11185]	0.481	-1.0545	2.37214e-31	8.80979e-30	yes	down	4.54	5.35	5.59	3.04	3.28	2.9	5.16	3.07333
ENSG00000234779	AL450003.2	-	0.48	-1.05764	0.00296797	0.00947494	yes	down	2.75	4.85	2.4	0.26	0	1.99	3.33333	0.75
ENSG00000182600	C2orf82	chromosome 2 open reading frame 82 [Source:HGNC Symbol;Acc:HGNC:33763]	0.479	-1.0625	7.8465e-15	1.22816e-13	yes	down	11.84	12.57	12.07	5.4	6.26	6.19	12.16	5.95
ENSG00000138380	CARF	calcium responsive transcription factor [Source:HGNC Symbol;Acc:HGNC:14435]	0.479	-1.06262	2.93921e-09	2.65988e-08	yes	down	3.12	3.56	3.09	1.33	1.71	3.42	3.25667	2.15333
ENSG00000089820	ARHGAP4	Rho GTPase activating protein 4 [Source:HGNC Symbol;Acc:HGNC:674]	0.479	-1.0608	1.58988e-05	8.37176e-05	yes	down	2.47	3.73	3.6	1.4	2.08	2.37	3.26667	1.95
ENSG00000109654	TRIM2	tripartite motif containing 2 [Source:HGNC Symbol;Acc:HGNC:15974]	0.477	-1.06704	3.40818e-09	3.05547e-08	yes	down	2.53	2.44	1.85	0.8	1.83	1.55	2.27333	1.39333
ENSG00000270953	AC007938.3	-	0.477	-1.06722	0.00110348	0.00394779	yes	down	0.87	1.54	1.31	0	0	0	1.24	0
ENSG00000139173	TMEM117	transmembrane protein 117 [Source:HGNC Symbol;Acc:HGNC:25308]	0.476	-1.07188	1.12347e-05	6.11538e-05	yes	down	2.41	2.66	2.02	1.06	0.93	1.4	2.36333	1.13
ENSG00000234928	LINC01659	long intergenic non-protein coding RNA 1659 [Source:HGNC Symbol;Acc:HGNC:52447]	0.476	-1.07001	0.00264177	0.00854427	yes	down	1.36	1.93	2.07	0	1.2	2.15	1.78667	1.11667
ENSG00000258130	AC106782.1	-	0.475	-1.07413	5.97704e-13	7.96378e-12	yes	down	12.69	11.61	12.46	6.11	6.72	4.81	12.2533	5.88
ENSG00000105519	CAPS	calcyphosine [Source:HGNC Symbol;Acc:HGNC:1487]	0.475	-1.07442	1.70862e-05	8.94023e-05	yes	down	1.85	2.25	1.37	0.62	1.94	0.45	1.82333	1.00333
ENSG00000241935	HOGA1	4-hydroxy-2-oxoglutarate aldolase 1 [Source:HGNC Symbol;Acc:HGNC:25155]	0.473	-1.07988	0.000130264	0.000570999	yes	down	1.45	1.55	2.08	0.5	0.94	0.51	1.69333	0.65
ENSG00000182601	HS3ST4	heparan sulfate-glucosamine 3-sulfotransferase 4 [Source:HGNC Symbol;Acc:HGNC:5200]	0.473	-1.08142	0.00245392	0.00800774	yes	down	2.56	1.85	1.18	0.72	0.31	0.34	1.86333	0.456667
ENSG00000233725	LINC00284	long intergenic non-protein coding RNA 284 [Source:HGNC Symbol;Acc:HGNC:26981]	0.471	-1.08584	0.00136301	0.00476412	yes	down	0.98	0.56	0.97	0.45	0.43	0.23	0.836667	0.37
ENSG00000137860	SLC28A2	solute carrier family 28 member 2 [Source:HGNC Symbol;Acc:HGNC:11002]	0.471	-1.08729	0.00202514	0.00677084	yes	down	0.4	0.16	0.3	0.46	0.06	0.07	0.286667	0.196667
ENSG00000150054	MPP7	membrane palmitoylated protein 7 [Source:HGNC Symbol;Acc:HGNC:26542]	0.47	-1.08808	9.51131e-11	1.02083e-09	yes	down	2.58	2.19	2.78	1.15	1.37	1.19	2.51667	1.23667
ENSG00000244219	TMEM225B	transmembrane protein 225B [Source:HGNC Symbol;Acc:HGNC:53075]	0.47	-1.08861	0.000959873	0.00348393	yes	down	2.49	2.54	1.8	0.75	1.08	0.42	2.27667	0.75
ENSG00000189334	S100A14	S100 calcium binding protein A14 [Source:HGNC Symbol;Acc:HGNC:18901]	0.469	-1.09214	2.20825e-12	2.81394e-11	yes	down	25.09	18.69	24.27	8.72	11.87	12.47	22.6833	11.02
ENSG00000275395	FCGBP	Fc fragment of IgG binding protein [Source:HGNC Symbol;Acc:HGNC:13572]	0.468	-1.09479	1.10481e-19	2.36859e-18	yes	down	77.06	50.38	62.96	30.67	42.26	39.55	63.4667	37.4933
ENSG00000070182	SPTB	spectrin beta, erythrocytic [Source:HGNC Symbol;Acc:HGNC:11274]	0.468	-1.0948	1.06849e-15	1.78916e-14	yes	down	3.85	3.88	3.53	1.71	2.48	1.93	3.75333	2.04
ENSG00000277053	GTF2IP1	general transcription factor IIi pseudogene 1 [Source:HGNC Symbol;Acc:HGNC:4660]	0.467	-1.0998	2.74706e-50	1.8349e-48	yes	down	44.29	45.57	52.39	19.68	23.09	24.71	47.4167	22.4933
ENSG00000185585	OLFML2A	olfactomedin like 2A [Source:HGNC Symbol;Acc:HGNC:27270]	0.467	-1.09976	6.09912e-24	1.63076e-22	yes	down	6.23	6.07	5.91	2.62	3.13	3.09	6.07	2.94667
ENSG00000172296	SPTLC3	serine palmitoyltransferase long chain base subunit 3 [Source:HGNC Symbol;Acc:HGNC:16253]	0.467	-1.09845	3.55069e-05	0.000175656	yes	down	0.86	1.35	1.7	0.56	0.72	0.45	1.30333	0.576667
ENSG00000196415	PRTN3	proteinase 3 [Source:HGNC Symbol;Acc:HGNC:9495]	0.467	-1.09763	8.2199e-05	0.000376702	yes	down	3.15	4.17	4.93	0.96	1.8	2.22	4.08333	1.66
ENSG00000159224	GIP	gastric inhibitory polypeptide [Source:HGNC Symbol;Acc:HGNC:4270]	0.467	-1.09947	0.00115372	0.00410338	yes	down	6.63	6.5	10.59	1.11	3.79	3.44	7.90667	2.78
ENSG00000239521	GATS	GATS, stromal antigen 3 opposite strand [Source:HGNC Symbol;Acc:HGNC:29954]	0.466	-1.10123	7.34233e-28	2.3655e-26	yes	down	20.07	18.73	21.12	9.26	10.7	8.94	19.9733	9.63333
ENSG00000187650	VMAC	vimentin-type intermediate filament associated coiled-coil protein [Source:HGNC Symbol;Acc:HGNC:33803]	0.466	-1.10161	0.000178046	0.000756798	yes	down	1.06	1.27	1.71	0.65	0.57	0.41	1.34667	0.543333
ENSG00000269293	ZSCAN16-AS1	ZSCAN16 antisense RNA 1 [Source:HGNC Symbol;Acc:HGNC:48982]	0.466	-1.1031	0.000334063	0.00133677	yes	down	2.3	2.68	2.2	0.9	0.63	1.14	2.39333	0.89
ENSG00000257335	MGAM	maltase-glucoamylase [Source:HGNC Symbol;Acc:HGNC:7043]	0.465	-1.10533	1.99572e-06	1.23321e-05	yes	down	0.67	0.74	0.71	0.28	0.59	0.26	0.706667	0.376667
ENSG00000244067	GSTA2	glutathione S-transferase alpha 2 [Source:HGNC Symbol;Acc:HGNC:4627]	0.463	-1.10944	0.00128907	0.0045335	yes	down	0.55	0.43	0.65	0	0.12	0	0.543333	0.04
ENSG00000006047	YBX2	Y-box binding protein 2 [Source:HGNC Symbol;Acc:HGNC:17948]	0.462	-1.11505	2.82479e-11	3.20935e-10	yes	down	7.46	6.55	7.65	3.46	4.1	3.66	7.22	3.74
ENSG00000175161	CADM2	cell adhesion molecule 2 [Source:HGNC Symbol;Acc:HGNC:29849]	0.461	-1.11716	7.94572e-09	6.81837e-08	yes	down	4.02	5.7	5.83	3.17	2.57	2.92	5.18333	2.88667
ENSG00000279348	AC012513.3	-	0.461	-1.116	1.75269e-05	9.16292e-05	yes	down	2.13	1.95	2.02	0.99	0.64	1	2.03333	0.876667
ENSG00000180096	SEPT1	septin 1 [Source:HGNC Symbol;Acc:HGNC:2879]	0.461	-1.11711	0.000429941	0.00168167	yes	down	1.82	1.76	2.16	0.99	0.77	0.6	1.91333	0.786667
ENSG00000248367	AC008610.1	-	0.46	-1.11964	0.000429918	0.00168167	yes	down	13.72	12.18	10.96	5.13	5.24	1.37	12.2867	3.91333
ENSG00000257151	PWAR6	Prader Willi/Angelman region RNA 6 [Source:HGNC Symbol;Acc:HGNC:49129]	0.459	-1.12202	4.56435e-05	0.000221006	yes	down	0.63	0.83	0.81	0.28	0.42	0.24	0.756667	0.313333
ENSG00000166866	MYO1A	myosin IA [Source:HGNC Symbol;Acc:HGNC:7595]	0.457	-1.12817	1.31898e-08	1.10177e-07	yes	down	2.77	3.34	2.79	1.07	0.97	1.2	2.96667	1.08
ENSG00000063046	EIF4B	eukaryotic translation initiation factor 4B [Source:HGNC Symbol;Acc:HGNC:3285]	0.455	-1.13552	6.40846e-131	1.6008e-128	yes	down	497.35	524.71	540.63	267.08	247.87	240.51	520.897	251.82
ENSG00000259171	AL163636.2	-	0.455	-1.1354	1.78294e-10	1.85358e-09	yes	down	13.62	9.4	15.56	7.11	4.97	5.71	12.86	5.93
ENSG00000183723	CMTM4	CKLF like MARVEL transmembrane domain containing 4 [Source:HGNC Symbol;Acc:HGNC:19175]	0.454	-1.13973	4.15104e-86	5.36839e-84	yes	down	26.97	28.46	29.56	14.33	15.17	14.81	28.33	14.77
ENSG00000184500	PROS1	protein S (alpha) [Source:HGNC Symbol;Acc:HGNC:9456]	0.454	-1.13837	6.16377e-29	2.11669e-27	yes	down	15.66	14.08	13.51	6.71	6.32	7.36	14.4167	6.79667
ENSG00000120693	SMAD9	SMAD family member 9 [Source:HGNC Symbol;Acc:HGNC:6774]	0.454	-1.14046	2.92918e-07	2.04807e-06	yes	down	1.15	1.07	1.26	0.42	0.65	0.46	1.16	0.51
ENSG00000241399	CD302	CD302 molecule [Source:HGNC Symbol;Acc:HGNC:30843]	0.454	-1.13962	5.14966e-07	3.47664e-06	yes	down	1.94	1.42	1.88	0.68	0.65	1	1.74667	0.776667
ENSG00000260260	SNHG19	small nucleolar RNA host gene 19 [Source:HGNC Symbol;Acc:HGNC:49574]	0.453	-1.14276	5.78665e-15	9.14381e-14	yes	down	161.44	209.77	180.26	90.02	81.79	83.44	183.823	85.0833
ENSG00000136883	KIF12	kinesin family member 12 [Source:HGNC Symbol;Acc:HGNC:21495]	0.452	-1.14563	7.50252e-11	8.12402e-10	yes	down	5.36	6.11	7.56	2.79	3.24	2.97	6.34333	3
ENSG00000260265	AC110760.4	-	0.452	-1.14639	0.00015601	0.000672381	yes	down	3.46	3.42	3.68	0.78	1.98	1.4	3.52	1.38667
ENSG00000143341	HMCN1	hemicentin 1 [Source:HGNC Symbol;Acc:HGNC:19194]	0.452	-1.14683	0.000173276	0.000740149	yes	down	0.23	0.19	0.31	0.04	0.26	0.19	0.243333	0.163333
ENSG00000283374	TXNRD3NB	thioredoxin reductase 3 neighbor [Source:HGNC Symbol;Acc:HGNC:33870]	0.451	-1.14887	1.70771e-06	1.06426e-05	yes	down	5.25	1.98	2.57	0.4	1.05	0.59	3.26667	0.68
ENSG00000223891	OSER1-AS1	OSER1 antisense RNA 1 (head to head) [Source:HGNC Symbol;Acc:HGNC:48585]	0.45	-1.15141	0.000110123	0.000490496	yes	down	2.3	2.11	2.96	1.27	0.98	0.66	2.45667	0.97
ENSG00000184226	PCDH9	protocadherin 9 [Source:HGNC Symbol;Acc:HGNC:8661]	0.449	-1.15564	4.4781e-78	5.10363e-76	yes	down	12.1	14.59	13.23	10.16	8.97	9.22	13.3067	9.45
ENSG00000235706	DICER1-AS1	DICER1 antisense RNA 1 [Source:HGNC Symbol;Acc:HGNC:43017]	0.449	-1.15452	1.6715e-08	1.37731e-07	yes	down	6.51	7.51	7.32	2.59	3.96	2.92	7.11333	3.15667
ENSG00000143412	ANXA9	annexin A9 [Source:HGNC Symbol;Acc:HGNC:547]	0.449	-1.15472	6.10028e-06	3.45891e-05	yes	down	2.32	2.6	3.26	1.17	1.25	1.09	2.72667	1.17
ENSG00000178301	AQP11	aquaporin 11 [Source:HGNC Symbol;Acc:HGNC:19940]	0.449	-1.15431	4.74232e-05	0.000228713	yes	down	1.35	2.06	1.4	0.68	0.53	0.7	1.60333	0.636667
ENSG00000125780	TGM3	transglutaminase 3 [Source:HGNC Symbol;Acc:HGNC:11779]	0.449	-1.15446	0.00116769	0.0041458	yes	down	0.4	0.47	0.34	0.06	0.13	0.09	0.403333	0.0933333
ENSG00000215158	AC138409.2	-	0.448	-1.15682	3.63512e-06	2.1445e-05	yes	down	6.87	3.83	14.16	3.55	7.73	3.09	8.28667	4.79
ENSG00000250451	HOXC-AS1	HOXC cluster antisense RNA 1 [Source:HGNC Symbol;Acc:HGNC:43749]	0.448	-1.15904	0.000870346	0.00318818	yes	down	3.52	5.96	4.93	0.92	1.51	1.02	4.80333	1.15
ENSG00000274810	NPHP3-ACAD11	NPHP3-ACAD11 readthrough (NMD candidate) [Source:HGNC Symbol;Acc:HGNC:48351]	0.447	-1.16135	6.07252e-05	0.000285675	yes	down	5.37	7.8	8.72	2.43	2.81	2.74	7.29667	2.66
ENSG00000281332	AC018645.3	-	0.446	-1.16425	6.37603e-12	7.67439e-11	yes	down	4.95	4.23	5.02	2.25	2.02	2.2	4.73333	2.15667
ENSG00000170523	KRT83	keratin 83 [Source:HGNC Symbol;Acc:HGNC:6460]	0.446	-1.16454	1.22838e-05	6.6134e-05	yes	down	2.21	2.2	2.2	0.63	1.01	1.06	2.20333	0.9
ENSG00000167964	RAB26	RAB26, member RAS oncogene family [Source:HGNC Symbol;Acc:HGNC:14259]	0.445	-1.16862	7.81583e-11	8.45324e-10	yes	down	7.63	7.95	7.38	4.13	4.12	3.37	7.65333	3.87333
ENSG00000105967	TFEC	transcription factor EC [Source:HGNC Symbol;Acc:HGNC:11754]	0.445	-1.16847	2.61849e-05	0.000132486	yes	down	0.78	0.51	0.6	0.28	0.3	0.34	0.63	0.306667
ENSG00000125434	SLC25A35	solute carrier family 25 member 35 [Source:HGNC Symbol;Acc:HGNC:31921]	0.444	-1.17068	5.86684e-16	9.9241e-15	yes	down	11.09	12.31	10.12	3.8	4.94	4.12	11.1733	4.28667
ENSG00000236618	PITPNA-AS1	PITPNA antisense RNA 1 [Source:HGNC Symbol;Acc:HGNC:44116]	0.444	-1.17122	1.1192e-12	1.44947e-11	yes	down	48.18	43.31	41.78	21.38	22.1	16.67	44.4233	20.05
ENSG00000138778	CENPE	centromere protein E [Source:HGNC Symbol;Acc:HGNC:1856]	0.443	-1.17434	1.79025e-49	1.15354e-47	yes	down	9.9	10.32	8.98	4.95	5.9	4.66	9.73333	5.17
ENSG00000150756	FAM173B	family with sequence similarity 173 member B [Source:HGNC Symbol;Acc:HGNC:27029]	0.443	-1.1735	3.6467e-09	3.25808e-08	yes	down	6.16	7.13	6.44	3.44	3.3	4.49	6.57667	3.74333
ENSG00000171431	KRT20	keratin 20 [Source:HGNC Symbol;Acc:HGNC:20412]	0.443	-1.1743	0.000134223	0.000586945	yes	down	1.43	1.53	1.47	0.64	0.51	0.45	1.47667	0.533333
ENSG00000253320	AZIN1-AS1	AZIN1 antisense RNA 1 [Source:HGNC Symbol;Acc:HGNC:51558]	0.442	-1.17932	5.31585e-05	0.000253888	yes	down	12.33	7.56	12.72	2.52	5.84	4.1	10.87	4.15333
ENSG00000260804	LINC01963	long intergenic non-protein coding RNA 1963 [Source:HGNC Symbol;Acc:HGNC:25283]	0.44	-1.18365	3.77422e-09	3.36707e-08	yes	down	2.39	2.78	2.76	1.34	0.96	1.18	2.64333	1.16
ENSG00000279117	AP001972.5	-	0.439	-1.18627	2.93714e-13	4.02395e-12	yes	down	6.05	5.51	6.78	2.55	2.97	2.74	6.11333	2.75333
ENSG00000157542	KCNJ6	potassium voltage-gated channel subfamily J member 6 [Source:HGNC Symbol;Acc:HGNC:6267]	0.439	-1.1877	1.951e-06	1.20926e-05	yes	down	0.2	0.23	0.21	0.08	0.09	0.09	0.213333	0.0866667
ENSG00000141542	RAB40B	RAB40B, member RAS oncogene family [Source:HGNC Symbol;Acc:HGNC:18284]	0.434	-1.20276	1.65896e-14	2.50423e-13	yes	down	7.53	9.42	7.9	4.8	5.21	3.57	8.28333	4.52667
ENSG00000175463	TBC1D10C	TBC1 domain family member 10C [Source:HGNC Symbol;Acc:HGNC:24702]	0.434	-1.203	0.000705508	0.00264005	yes	down	0.37	0.5	0.28	0.08	0.03	0.05	0.383333	0.0533333
ENSG00000151150	ANK3	ankyrin 3 [Source:HGNC Symbol;Acc:HGNC:494]	0.432	-1.21	1.9525e-23	5.04303e-22	yes	down	14.71	13.27	15.39	4.82	8.29	9.65	14.4567	7.58667
ENSG00000150471	ADGRL3	adhesion G protein-coupled receptor L3 [Source:HGNC Symbol;Acc:HGNC:20974]	0.432	-1.2095	4.33478e-23	1.09937e-21	yes	down	4.84	4.34	4.5	2.11	2.38	1.94	4.56	2.14333
ENSG00000169891	REPS2	RALBP1 associated Eps domain containing 2 [Source:HGNC Symbol;Acc:HGNC:9963]	0.431	-1.21406	6.78428e-08	5.17598e-07	yes	down	0.78	0.71	1.51	0.44	0.83	0.52	1	0.596667
ENSG00000152580	IGSF10	immunoglobulin superfamily member 10 [Source:HGNC Symbol;Acc:HGNC:26384]	0.43	-1.21816	1.27252e-16	2.23334e-15	yes	down	1.97	1.61	2.28	0.99	0.65	0.66	1.95333	0.766667
ENSG00000146250	PRSS35	protease, serine 35 [Source:HGNC Symbol;Acc:HGNC:21387]	0.43	-1.21859	5.56891e-05	0.000264615	yes	down	1.11	0.98	1.15	0.44	0.38	0.34	1.08	0.386667
ENSG00000019991	HGF	hepatocyte growth factor [Source:HGNC Symbol;Acc:HGNC:4893]	0.429	-1.22111	0.000625234	0.0023703	yes	down	0.19	0.22	0.19	0.03	0.02	0.03	0.2	0.0266667
ENSG00000260793	AC003102.1	-	0.427	-1.22926	0.000221581	0.000920102	yes	down	1.37	0.84	1.2	0.44	0.25	0.53	1.13667	0.406667
ENSG00000103485	QPRT	quinolinate phosphoribosyltransferase [Source:HGNC Symbol;Acc:HGNC:9755]	0.426	-1.23032	1.30964e-05	7.01361e-05	yes	down	1.88	1.36	1.71	0.49	0.76	0.43	1.65	0.56
ENSG00000232070	TMEM253	transmembrane protein 253 [Source:HGNC Symbol;Acc:HGNC:32545]	0.425	-1.2334	0.000456052	0.00177429	yes	down	1.07	6.08	0.97	0.44	0.2	0.18	2.70667	0.273333
ENSG00000248527	MTATP6P1	mitochondrially encoded ATP synthase 6 pseudogene 1 [Source:HGNC Symbol;Acc:HGNC:44575]	0.424	-1.23647	5.68862e-88	7.62735e-86	yes	down	1436.86	1236.97	1274.13	616.35	587.96	584.41	1315.99	596.24
ENSG00000183091	NEB	nebulin [Source:HGNC Symbol;Acc:HGNC:7720]	0.424	-1.23943	2.8244e-26	8.52697e-25	yes	down	6.51	7.55	6.41	2.73	2.42	2.79	6.82333	2.64667
ENSG00000172955	ADH6	alcohol dehydrogenase 6 (class V) [Source:HGNC Symbol;Acc:HGNC:255]	0.424	-1.23821	8.059e-12	9.58616e-11	yes	down	7.53	5.93	9.86	1.88	4.11	3.11	7.77333	3.03333
ENSG00000146151	HMGCLL1	3-hydroxymethyl-3-methylglutaryl-CoA lyase like 1 [Source:HGNC Symbol;Acc:HGNC:21359]	0.423	-1.24223	8.17985e-05	0.00037515	yes	down	1	0.9	1.02	0.4	0.38	0.33	0.973333	0.37
ENSG00000068078	FGFR3	fibroblast growth factor receptor 3 [Source:HGNC Symbol;Acc:HGNC:3690]	0.42	-1.25115	4.2049e-21	9.78015e-20	yes	down	6.1	5.86	6.84	2.42	3.21	3.01	6.26667	2.88
ENSG00000113889	KNG1	kininogen 1 [Source:HGNC Symbol;Acc:HGNC:6383]	0.42	-1.25233	4.34149e-05	0.000211	yes	down	1.35	1.15	1.62	0.42	0.69	0.51	1.37333	0.54
ENSG00000170962	PDGFD	platelet derived growth factor D [Source:HGNC Symbol;Acc:HGNC:30620]	0.418	-1.26002	7.82209e-17	1.39157e-15	yes	down	4.67	4.8	4.53	2.31	1.57	2.16	4.66667	2.01333
ENSG00000250722	SELENOP	selenoprotein P [Source:HGNC Symbol;Acc:HGNC:10751]	0.418	-1.25946	2.26852e-07	1.61084e-06	yes	down	2.73	4.15	3.16	1.37	2.31	1.76	3.34667	1.81333
ENSG00000281205	AL133410.3	-	0.418	-1.25939	5.11056e-06	2.93608e-05	yes	down	0.63	0.47	0.94	0.17	0.22	0.36	0.68	0.25
ENSG00000170477	KRT4	keratin 4 [Source:HGNC Symbol;Acc:HGNC:6441]	0.418	-1.25943	0.000341884	0.00136357	yes	down	0.67	0.52	0.77	0.06	0.11	0.68	0.653333	0.283333
ENSG00000234460	AL772337.3	-	0.417	-1.26266	0.000351199	0.00139889	yes	down	2.61	7.78	5.69	0.52	0.32	0.59	5.36	0.476667
ENSG00000104537	ANXA13	annexin A13 [Source:HGNC Symbol;Acc:HGNC:536]	0.416	-1.26702	6.17333e-41	3.22552e-39	yes	down	43.77	40	45.87	20.79	18.42	18.32	43.2133	19.1767
ENSG00000113391	FAM172A	family with sequence similarity 172 member A [Source:HGNC Symbol;Acc:HGNC:25365]	0.416	-1.26632	5.08177e-25	1.43891e-23	yes	down	7.65	8.63	8.76	3.97	3.33	3.4	8.34667	3.56667
ENSG00000124749	COL21A1	collagen type XXI alpha 1 chain [Source:HGNC Symbol;Acc:HGNC:17025]	0.416	-1.26448	8.78117e-05	0.000399712	yes	down	0.4	0.51	1.15	0.19	0.28	1.76	0.686667	0.743333
ENSG00000066923	STAG3	stromal antigen 3 [Source:HGNC Symbol;Acc:HGNC:11356]	0.413	-1.27656	6.88013e-31	2.51421e-29	yes	down	10.73	9.77	10.63	3.9	4.66	5.04	10.3767	4.53333
ENSG00000124507	PACSIN1	protein kinase C and casein kinase substrate in neurons 1 [Source:HGNC Symbol;Acc:HGNC:8570]	0.412	-1.2786	0.000119352	0.000526842	yes	down	0.41	0.47	0.64	0.07	0.17	0.13	0.506667	0.123333
ENSG00000118596	SLC16A7	solute carrier family 16 member 7 [Source:HGNC Symbol;Acc:HGNC:10928]	0.411	-1.28335	6.49507e-12	7.80736e-11	yes	down	1.61	1.03	2	0.36	0.77	0.72	1.54667	0.616667
ENSG00000198099	ADH4	alcohol dehydrogenase 4 (class II), pi polypeptide [Source:HGNC Symbol;Acc:HGNC:252]	0.411	-1.28124	6.13045e-05	0.000288115	yes	down	2.14	1.14	1.57	0.26	0.87	0.47	1.61667	0.533333
ENSG00000175538	KCNE3	potassium voltage-gated channel subfamily E regulatory subunit 3 [Source:HGNC Symbol;Acc:HGNC:6243]	0.41	-1.28746	0.000299146	0.00120925	yes	down	0.66	0.6	0.76	0.15	0.19	0.23	0.673333	0.19
ENSG00000198899	MT-ATP6	mitochondrially encoded ATP synthase 6 [Source:HGNC Symbol;Acc:HGNC:7414]	0.408	-1.29377	4.60758e-124	1.00023e-121	yes	down	13798.6	12006.4	12417.9	5595.3	5548.69	5524.01	12741	5556
ENSG00000076864	RAP1GAP	RAP1 GTPase activating protein [Source:HGNC Symbol;Acc:HGNC:9858]	0.408	-1.29346	8.16977e-56	6.25949e-54	yes	down	20.98	22.39	22.98	8.96	10	9.99	22.1167	9.65
ENSG00000096006	CRISP3	cysteine rich secretory protein 3 [Source:HGNC Symbol;Acc:HGNC:16904]	0.407	-1.29698	4.72244e-08	3.67066e-07	yes	down	2.34	3.31	3.25	1.17	0.82	1.24	2.96667	1.07667
ENSG00000155792	DEPTOR	DEP domain containing MTOR interacting protein [Source:HGNC Symbol;Acc:HGNC:22953]	0.404	-1.30708	3.58127e-12	4.4473e-11	yes	down	4.26	3.91	4.42	1.41	1.58	4.36	4.19667	2.45
ENSG00000267280	TBX2-AS1	TBX2 antisense RNA 1 [Source:HGNC Symbol;Acc:HGNC:50355]	0.404	-1.30642	3.18865e-07	2.21084e-06	yes	down	7.47	10.47	10.35	5	2.93	3.31	9.43	3.74667
ENSG00000174469	CNTNAP2	contactin associated protein-like 2 [Source:HGNC Symbol;Acc:HGNC:13830]	0.402	-1.31614	1.91266e-08	1.5626e-07	yes	down	1.38	0.89	1.02	0.99	0.58	0.37	1.09667	0.646667
ENSG00000232442	MHENCR	melanoma highly expressed competing endogenous lncRNA for miR-425 and miR-489 [Source:HGNC Symbol;Acc:HGNC:53110]	0.401	-1.31789	6.78682e-08	5.17598e-07	yes	down	13.53	9.99	11.23	2.61	6.02	3.81	11.5833	4.14667
ENSG00000275405	U1	U1 spliceosomal RNA [Source:RFAM;Acc:RF00003]	0.401	-1.31867	0.000144673	0.000628778	yes	down	15.52	27.63	12.45	8.37	3.85	1.14	18.5333	4.45333
ENSG00000073910	FRY	FRY microtubule binding protein [Source:HGNC Symbol;Acc:HGNC:20367]	0.4	-1.32337	4.69038e-06	2.71091e-05	yes	down	0.41	0.53	0.41	0.05	0.36	0.34	0.45	0.25
ENSG00000124664	SPDEF	SAM pointed domain containing ETS transcription factor [Source:HGNC Symbol;Acc:HGNC:17257]	0.399	-1.32517	1.37242e-31	5.16003e-30	yes	down	37.35	32.46	35.07	11.17	15.77	17.03	34.96	14.6567
ENSG00000140986	RPL3L	ribosomal protein L3 like [Source:HGNC Symbol;Acc:HGNC:10351]	0.399	-1.32385	9.55793e-05	0.000431088	yes	down	5	4.02	3.8	0.76	0.98	1.38	4.27333	1.04
ENSG00000127324	TSPAN8	tetraspanin 8 [Source:HGNC Symbol;Acc:HGNC:11855]	0.398	-1.32981	3.79513e-09	3.38407e-08	yes	down	6.88	5.45	6.6	2.17	2.73	2.21	6.31	2.37
ENSG00000234311	AL451069.3	-	0.395	-1.33927	7.46747e-05	0.00034552	yes	down	1.82	1.39	2.62	0.67	0.38	0.59	1.94333	0.546667
ENSG00000142765	SYTL1	synaptotagmin like 1 [Source:HGNC Symbol;Acc:HGNC:15584]	0.394	-1.34277	8.53265e-10	8.25427e-09	yes	down	3.61	4.35	3.84	1.91	1.84	1.75	3.93333	1.83333
ENSG00000197580	BCO2	beta-carotene oxygenase 2 [Source:HGNC Symbol;Acc:HGNC:18503]	0.394	-1.34476	1.68852e-07	1.21941e-06	yes	down	2.1	2.33	2.13	1.55	1	1.52	2.18667	1.35667
ENSG00000005187	ACSM3	acyl-CoA synthetase medium-chain family member 3 [Source:HGNC Symbol;Acc:HGNC:10522]	0.392	-1.35155	1.85012e-26	5.62283e-25	yes	down	17.32	17.28	24.05	7.98	5.27	7.39	19.55	6.88
ENSG00000183484	GPR132	G protein-coupled receptor 132 [Source:HGNC Symbol;Acc:HGNC:17482]	0.389	-1.36377	8.56232e-07	5.56429e-06	yes	down	1.33	0.83	1.93	0.27	0.43	0.54	1.36333	0.413333
ENSG00000228253	MT-ATP8	mitochondrially encoded ATP synthase 8 [Source:HGNC Symbol;Acc:HGNC:7415]	0.388	-1.36488	4.25181e-120	8.9117e-118	yes	down	71140.7	64811.3	67683.5	25848.3	25910.4	25969.5	67878.5	25909.4
ENSG00000233369	GTF2IP4	general transcription factor IIi pseudogene 4 [Source:HGNC Symbol;Acc:HGNC:51716]	0.388	-1.36744	2.31566e-110	4.02153e-108	yes	down	74.96	79	84.75	29.99	33.8	33.61	79.57	32.4667
ENSG00000215837	SDHAP2	succinate dehydrogenase complex flavoprotein subunit A pseudogene 2 [Source:HGNC Symbol;Acc:HGNC:27408]	0.388	-1.36649	6.65493e-05	0.000310603	yes	down	0.72	0.33	0.16	0	0	0	0.403333	0
ENSG00000104044	OCA2	OCA2 melanosomal transmembrane protein [Source:HGNC Symbol;Acc:HGNC:8101]	0.386	-1.37152	7.57332e-06	4.24269e-05	yes	down	0.94	0.82	0.97	0.43	0.18	0.26	0.91	0.29
ENSG00000230699	AL645608.3	-	0.384	-1.37985	1.281e-08	1.07103e-07	yes	down	1.68	1.7	2.25	0.51	0.74	0.74	1.87667	0.663333
ENSG00000259772	AC012236.1	-	0.381	-1.39352	1.91018e-05	9.89831e-05	yes	down	5.75	3.54	5.78	0.84	0.89	1.55	5.02333	1.09333
ENSG00000182836	PLCXD3	phosphatidylinositol specific phospholipase C X domain containing 3 [Source:HGNC Symbol;Acc:HGNC:31822]	0.379	-1.40041	8.5567e-05	0.000390567	yes	down	0.12	0.2	0.13	0.01	0.01	0.05	0.15	0.0233333
ENSG00000232645	LINC01431	long intergenic non-protein coding RNA 1431 [Source:HGNC Symbol;Acc:HGNC:50744]	0.378	-1.40226	8.01954e-05	0.000368818	yes	down	3.75	3.55	2.42	0	0.51	0.29	3.24	0.266667
ENSG00000167183	PRR15L	proline rich 15 like [Source:HGNC Symbol;Acc:HGNC:28149]	0.376	-1.41265	4.94016e-11	5.45632e-10	yes	down	5.37	5.96	4.97	1.88	2.3	1.7	5.43333	1.96
ENSG00000079112	CDH17	cadherin 17 [Source:HGNC Symbol;Acc:HGNC:1756]	0.373	-1.42316	2.49688e-12	3.16405e-11	yes	down	12.53	12.64	15.44	3.77	5.79	5.64	13.5367	5.06667
ENSG00000008323	PLEKHG6	pleckstrin homology and RhoGEF domain containing G6 [Source:HGNC Symbol;Acc:HGNC:25562]	0.36	-1.47435	1.14798e-18	2.31309e-17	yes	down	4.2	5.19	6.28	2.1	3.8	2.07	5.22333	2.65667
ENSG00000174473	GALNTL6	polypeptide N-acetylgalactosaminyltransferase-like 6 [Source:HGNC Symbol;Acc:HGNC:33844]	0.357	-1.48633	2.89335e-05	0.000145385	yes	down	0.33	0.3	0.36	0.03	0.09	0.04	0.33	0.0533333
ENSG00000255135	AP002360.2	-	0.355	-1.49249	2.38573e-10	2.43582e-09	yes	down	14.15	15.46	15.78	6.58	4.18	3.77	15.13	4.84333
ENSG00000238142	BX284668.5	-	0.349	-1.52037	9.56543e-06	5.27444e-05	yes	down	15.93	15.02	16.82	2.13	4.28	2.46	15.9233	2.95667
ENSG00000080293	SCTR	secretin receptor [Source:HGNC Symbol;Acc:HGNC:10608]	0.348	-1.5225	2.57536e-06	1.56226e-05	yes	down	1.15	1.08	2.43	0.2	0.25	0.99	1.55333	0.48
ENSG00000115252	PDE1A	phosphodiesterase 1A [Source:HGNC Symbol;Acc:HGNC:8774]	0.347	-1.5285	9.65854e-07	6.21905e-06	yes	down	1.2	1.09	1.2	0.26	0.26	0.44	1.16333	0.32
ENSG00000144057	ST6GAL2	ST6 beta-galactoside alpha-2,6-sialyltransferase 2 [Source:HGNC Symbol;Acc:HGNC:10861]	0.346	-1.53128	1.65756e-55	1.25418e-53	yes	down	18.15	17.88	19.74	5.07	8.66	7.29	18.59	7.00667
ENSG00000135324	MRAP2	melanocortin 2 receptor accessory protein 2 [Source:HGNC Symbol;Acc:HGNC:21232]	0.343	-1.5424	3.17337e-06	1.8892e-05	yes	down	0.78	0.95	1.4	0.22	0.23	0.23	1.04333	0.226667
ENSG00000184564	SLITRK6	SLIT and NTRK like family member 6 [Source:HGNC Symbol;Acc:HGNC:23503]	0.342	-1.5473	2.54753e-15	4.16256e-14	yes	down	2.28	2.17	2.38	0.62	0.74	0.93	2.27667	0.763333
ENSG00000168955	TM4SF20	transmembrane 4 L six family member 20 [Source:HGNC Symbol;Acc:HGNC:26230]	0.34	-1.55786	8.31887e-94	1.18511e-91	yes	down	103.06	94.77	108.63	31.93	39.53	39.28	102.153	36.9133
ENSG00000223764	AL645608.1	-	0.34	-1.55434	1.74898e-24	4.81762e-23	yes	down	5.32	4.41	4.3	1.84	1.47	1.75	4.67667	1.68667
ENSG00000263244	AC087190.4	-	0.34	-1.55638	1.54195e-06	9.6657e-06	yes	down	1.5	1.29	1.86	0.18	0.35	0.56	1.55	0.363333
ENSG00000198938	MT-CO3	mitochondrially encoded cytochrome c oxidase III [Source:HGNC Symbol;Acc:HGNC:7422]	0.337	-1.56916	1.38683e-186	5.38061e-184	yes	down	22991.4	19871.8	21313.9	7567.66	7803.43	7746.78	21392.4	7705.96
ENSG00000226950	DANCR	differentiation antagonizing non-protein coding RNA [Source:HGNC Symbol;Acc:HGNC:28964]	0.334	-1.58104	3.93741e-33	1.56424e-31	yes	down	35.69	38.62	34.01	14.19	13.3	12.81	36.1067	13.4333
ENSG00000133519	ZDHHC8P1	zinc finger DHHC-type containing 8 pseudogene 1 [Source:HGNC Symbol;Acc:HGNC:26461]	0.327	-1.61058	1.15761e-22	2.88374e-21	yes	down	7.99	6.23	7.87	1.92	2.59	3.03	7.36333	2.51333
ENSG00000260822	AC004656.1	-	0.315	-1.66795	1.34881e-35	5.88408e-34	yes	down	4.7	5.02	5.44	1.52	1.87	1.51	5.05333	1.63333
ENSG00000242574	HLA-DMB	major histocompatibility complex, class II, DM beta [Source:HGNC Symbol;Acc:HGNC:4935]	0.313	-1.67609	5.19736e-36	2.31721e-34	yes	down	31.74	24.34	33.04	9.06	11.63	9.02	29.7067	9.90333
ENSG00000152402	GUCY1A2	guanylate cyclase 1 soluble subunit alpha 2 [Source:HGNC Symbol;Acc:HGNC:4684]	0.313	-1.67413	4.88479e-26	1.45308e-24	yes	down	1.19	0.97	1.08	0.29	0.33	0.55	1.08	0.39
ENSG00000018236	CNTN1	contactin 1 [Source:HGNC Symbol;Acc:HGNC:2171]	0.306	-1.70849	4.15373e-189	1.68318e-186	yes	down	132.86	133.16	156.81	36.87	49.56	47.62	140.943	44.6833
ENSG00000225339	AL354740.1	-	0.303	-1.72166	1.9587e-26	5.9429e-25	yes	down	3.1	4.66	4.94	2.68	5.32	4	4.23333	4
ENSG00000224934	AL391684.1	-	0.298	-1.74706	3.22709e-09	2.90454e-08	yes	down	3.34	2.32	2.6	0.58	0.39	0.58	2.75333	0.516667
ENSG00000248144	ADH1C	alcohol dehydrogenase 1C (class I), gamma polypeptide [Source:HGNC Symbol;Acc:HGNC:251]	0.296	-1.75522	1.01145e-08	8.56653e-08	yes	down	4.25	2.62	2.05	0.93	0.52	0.4	2.97333	0.616667
ENSG00000227755	AP000344.1	-	0.278	-1.84441	6.51089e-08	4.98221e-07	yes	down	39.24	2.22	32.54	0.4	0.53	0.66	24.6667	0.53
ENSG00000215478	CES5AP1	carboxylesterase 5A pseudogene 1 [Source:HGNC Symbol;Acc:HGNC:38516]	0.276	-1.85811	3.07836e-32	1.19434e-30	yes	down	3.8	4.25	3.77	1.13	1.3	1.02	3.94	1.15
ENSG00000174827	PDZK1	PDZ domain containing 1 [Source:HGNC Symbol;Acc:HGNC:8821]	0.272	-1.87884	1.22269e-11	1.43658e-10	yes	down	2.32	3.5	2.6	0.66	0.51	0.86	2.80667	0.676667
ENSG00000117834	SLC5A9	solute carrier family 5 member 9 [Source:HGNC Symbol;Acc:HGNC:22146]	0.271	-1.88316	2.74753e-08	2.19453e-07	yes	down	0.78	1.18	1.2	0.12	0.36	0.14	1.05333	0.206667
