# Supplementary material for: circNDUFB2 inhibits non-small cell lung cancer progression via destabilizing IGF2BPs and activating anti-tumor immunity
Source: Nat Commun. 2021 Jan 12;12:295. doi: 10.1038/s41467-020-20527-z (PMC7804955; doi:10.1038/s41467-020-20527-z)
Supplement: Supplementary file 8 — Supplementary Data 4 [file 41467_2020_20527_MOESM8_ESM.xlsx]

## Sheet: Sheet1
Supplementary Data 4. Sequences of primer, siRNA and RNA pull down probe used in this study
primers for qRT-PCR	5' to 3'
circNDUFB2-F	TCAGAAGAGGTGCTGGGTCA
circNDUFB2-R	GAACACCTGGGATCTGGTCA
circ00076798-F	TGCAGAGGAGTACACCCTCA
circ00076798-R	GCGAGCTCCGTGCTGTTCTG
circ0008797-F	ACTACCAAATGGGCGAGACA
circ0008797-R	CTGATCCACACCACTATCCC
circ0060828-F	ATCCTGCCACGTAAACACCA
circ0060828-R	AACACCGAGTATGACGAGGG
circ0008602-F	ACAGATGCTCCTATGCAGAC
circ0008602-R	CTGCATCCCTGTAACCAATA
ciRS-7-F	ACGTCTCCAGTGTGCTGA
ciRS-7-R	CTTGACACAGGTGCCATC
circSMARCA5-F	CAAGATGGGCGAAAGTTCACT
circSMARCA5-R	TGATCCACAAGCCTCCCTTT
GAPDH-F	CATGTTCCAATATGATTCCACC
GAPDH-R	CACTTGATTTTGGAGGGATCTC
NDUFB2-F	GGGAAGCGAAGTAGGCAGGG
NDUFB2-R	CGGACTCCACCATCTCCAGC
NDUFB2 pre-mRNA QRE a-F	TAACTAAAACCTTTGGGGCT
NDUFB2 pre-mRNA QRE a-R	GCTTGCTTCATGTGTAGCAG
NDUFB2 pre-mRNA QRE b-F	GATCCAGCATATGGGAGTAT
NDUFB2 pre-mRNA QRE b-R	GGAAAGGGAACCTTCTTAGT
NDUFB2 linear-F	AGGTGTTCCAGAGCGAGTTC
NDUFB2 linear-R	CCACTGGGAAGGATCAGGAT
β-actin-F	AGTTGCGTTACACCCTTTCTTG
β-actin-R	GCTGTCACCTTCACCGTTCC
U1-F	GGGAGATACCATGATCACGAAGGT
U1-R	CCACAAATTATGCAGTCGAGTTTCCC
IGF2-F	GCGGCTTCTACTTCAGCAG
IGF2-R	CAGGTGTCATATTGGAAGAAC
TINCR-F	TGTGGCCCAAACTCAGGGATACAT
TINCR-R	AGATGACAGTGGC TGGAGTTGTCA
IGF2BP1-F	TTCTTGGTCAAATCCGGCTA
IGF2BP1-R	TACTGAGCCAGCAGGCTGTC
IGF2BP2-F	GTAAAGTGGAATTGCATGGGA
IGF2BP2-R	CAAAAGTCCATCCAACACCTC
IGF2BP3-F	GAAGTTGAGCACTCGGTCCC
IGF2BP3-R	CAGTGTTCACTTGCTCACAGCT
METTL3-F	ACACCACCTCTCTGATCTGGCC
METTL3-R	CTCCTGAGCTGCAAACTTCTGC
METTL14-F	ATGGATAGCCGCTTGCAGG
METTL14-R	ACACGGCACCAATGCTGTCG
CXCL11-F	TGTCTTTGCATAGGCCCTGG
CXCL11-R	GCCTTGCTTGCTTCGATTTG
CCL5-F	CTACTGCCCTCTGCGCTCCT
CCL5-R	GGACGACTGCTGGGTTGGAG
IFNB-F	GTGTCAGAAGCTCCTGTGGC
IFNB-R	TCATAGATGGTCAATGCGGC
IFIT2-F	TTGCACTGCAACCATGAGTG
IFIT2-R	CTCCCTCCATCAAGTTCCAG
IFIT3-F	TGAAATGCCATTTCACCTGG
IFIT3-R	TCTTCAGCTTGCCGTAAGCA
OASL-F	GCGGACCGTGGAGGAGTTTC
OASL-R	AACGCCACCAGCTCCACCTC
TNF-F	CTCTTCTGCCTGCTGCACTT
TNF-R	AGGGTTTGCTACAACATGGG
IFITM1-F	TGAACTGGTGCTGTCTGGGC
IFITM1-R	AGATGTTCAGGCACTTGGCG
IFITM3-F	CCGACCATGTCGTCTGGTCC
IFITM3-R	ATGTTCAGGCACTTGGCGGT
IFI27-F	GCCTCTGGCTCTGCCGTAGT
IFI27-R	GCTATGGAGGACGAGGCGAT
IFI16-F	TTCCGAGGTGATGCTGGTTT
IFI16-R	CTTGTGGAGGGTGCAGGTGA
Noxa-F	ATTACCGCTGGCCTACTGTG
Noxa-R	AATGTGCTGAGTTGGCACTG
RIG-I-F	CCCTGGTTTAGGGAGGAAGA
RIG-I-R	ACCTGCATGGTCTAGGGCAT
IFI44-F	TCAGGCTTTGGTGGGCACTA
IFI44-R	TATGTCATCCCTGCACAGGC
IRF7-F	TAACACCTGACCGCCACCTA
IRF7-R	GCTGATCTCTCCAAGGAGCC
POLR2A-F	TGTTATCTTCAACCGGCAGC
POLR2A-R	AAACCTTGAGGAGCCACCCA
circNdufb2-F	TGCTGGGTCACTTTTCATATCC
circNdufb2-R	TCGCCAAAGAATCCAGAACC
Ndufb2-F	GTACCATGCCTCTGCCTCGT
Ndufb2-R	AGAGGCCACTTGGAAAGCAA
Ifnb-F	GCTTCTCCACCACAGCCCTC
Ifnb-R	AGGGATCTTGAAGTCCGCCC
Cxcl11-F	ATGTGACATCCTGGGAACGT
Cxcl11-R	CTGGTAATACGTGGCTGCAT
Ccl5-F	GGACACCACTCCCTGCTGCT
Ccl5-R	GCACACACTTGGCGGTTCCT
Tnf-F	GGCCACCACGCTCTTCTGTC
Tnf-R	CTGGCTCAGCCACTCCAGCT
Gapdh-F	GTGATGGGTGTGAACCACGA
Gapdh-R	CACAGTCTTCTGGGTGGCAG
	siRNA sequences
siRNAs	sense (5' to 3')	antisense (5' to 3')
si-circNDUFB2#1	CACUCUGUACAAUGCCGGUTT	ACCGGCAUUGUACAGAGUGTT
si-circNDUFB2#2	GUACAAUGCCGGUGGUGGUTT	ACCACCACCGGCAUUGUACTT
siMETTL3#1	GCUACCUGGACGUCAGUAUTT	AUACUGACGUCCAGGUAGCTT
siMETTL3#2	GGUUGGUGUCAAAGGAAAUTT	AUUUCCUUUGACACCAACCTT
siMETTL14#1	GGAUGAAGGAGAGACAGAUTT	AUCUGUCUCUCCUUCAUCCTT
siMETTL14#2	GCAGCACCUCGAUCAUUUATT	UAAAUGAUCGAGGUGCUGCTT
siIGF2BP1	CCUGGCCCAUAAUAACUUUTT	AAAGUUAUUAUGGGCCAGGTT
siIGF2BP2	GCGAAAGGAUGGUCAUCAUTT	AUGAUGACCAUCCUUUCGCTT
siIGF2BP3	GCUGGAGCUUCAAUUAAGATT	UCUUAAUUGAAGCUCCAGCTT
siTRIM25#1	GCAAAUGUUCCCAGCACAATT	UUGUGCUGGGAACAUUUGCTT
siTRIM25#2	CCUCGACAAGGAAGAUAAATT	UUUAUCUUCCUUGUCGAGGTT
siRIG-I#1	AGCACUUGUGGACGCUUUAAATT	UUUAAAGCGUCCACAAGUGCUTT
siRIG-I#2	CCACUUAAACCCAGAGACAAUTT	AUUGUCUCUGGGUUUAAGUGGTT
siMDA5#1	CCAACAAAGAAGCAGUGUAUATT	UAUACACUGCUUCUUUGUUGGTT
siMDA5#2	CCCAUGACACAGAAUGAACAATT	UUGUUCAUUCUGUGUCAUGGGTT
siNC	UUCUCCGAACGUGUCACGUTT	ACGUGACACGUUCGGAGAATT
siNC#2	UGUACAAUGCGUGUCACGUTT	ACGUGACACGCAUUGUACATT
si-circNDUFB2#3	UACAAUGCCGGUGGUGGUGTT	CACCACCACCGGCAUUGUATT
si-circNDUFB2#4	UGUACAAUGCCGGUGGUGGTT	CCACCACCGGCAUUGUACATT
si-circNdufb2#1	AAACUCUCUGGACGACGCUTT	AGCGUCGUCCAGAGAGUUUTT
si-circNdufb2#2	GGACGACGCUGGCGGUGGUTT	ACCACCGCCAGCGUCGUCCTT
probes for RNA pull down	5' to 3'	modification
sense	TCACTCTGTACAATGCCGGTGGTGGT	5' Biotin
antisense	ACCACCACCGGCATTGTACAGAGTGA	5' Biotin
probe for FISH	5' to 3'	modification
circNDUFB2	TGTGCACACCACCACCGGCATTGTACAGAGTGAGGCTGAG	5' Cy-3
probe for Northern Blotting	5' to 3'
pZW-FCS-circNDUFB2	gagccccggtatagacagttcccccagctgaccagatcccaggtgttccagagcgagttcttcagcggactcatgtggttctggattctctggcgcttttggcatgactcagaagaggtgctgggtcactttccgtatcctgatccttcccagtggacagatgaagaattaggtatccctcctgatgatgaagactgaaggtgtagactca
