# Supplementary material for: circNDUFB2 inhibits non-small cell lung cancer progression via destabilizing IGF2BPs and activating anti-tumor immunity
Source: Nat Commun. 2021 Jan 12;12:295. doi: 10.1038/s41467-020-20527-z (PMC7804955; doi:10.1038/s41467-020-20527-z)
Supplement: Supplementary file 9 — Source Data [file 41467_2020_20527_MOESM9_ESM.xlsx]

## Sheet: Fig. 1
Fig. 1b			Fig. 1e				Fig. 1f										Fig. 1g
Non-tumorous	Tumorous		A549				A549										A549
0.002631	0.000105		circNDUFB2	Mock	RNase R		Hours	circNDUFB2			mean	NDUFB2			mean			Cytoplasm			mean	Nuclear			mean
0.005794	0.002181			1.09785	0.893627		0	0.840115	1.07238	1.10996	1.00749	1.06174	0.828381	1.13698	1.00903		circNDUFB2	0.745424	0.778822	0.738557	0.754268	0.247479	0.224691	0.265026	0.245732
0.008344	0.002931			0.959991	1.14663		2	0.987536	0.967856	0.939319	0.964904	0.863286	0.770337	0.859126	0.830916		NDUFB2	0.883395	0.841003	0.868596	0.864331	0.138223	0.138423	0.130361	0.135669
0.006468	0.001113			0.942156	0.924269		4	0.910492	0.956313	0.812053	0.892953	0.67192	0.703867	0.734007	0.703265		β-actin	0.5914	0.619551	0.695714	0.635555	0.384542	0.341486	0.367308	0.364445
0.030886	0.001521		mean	1	0.988174		8	0.933177	0.888939	0.761277	0.861131	0.439064	0.421959	0.412326	0.42445		U1	0.0712452	0.086706	0.0659044	0.0746185	0.924167	0.896647	0.955331	0.925381
0.017291	0.000474		NDUFB2	Mock	RNase R		12	0.821461	0.971559	0.802555	0.865192	0.309802	0.318556	0.318901	0.315753
0.006609	0.000989			1.02309	0.003738		24	0.82589	0.807716	0.785677	0.806428	0.225941	0.231799	0.211184	0.222975		H1650
0.015232	0.014412			0.951288	0.004251													Cytoplasm			mean	Nuclear			mean
0.017506	0.001139			1.02562	0.003854		H1650										circNDUFB2	0.683171	0.707608	0.729053	0.706611	0.28	0.280378	0.280378	0.280252
0.003924	0.029358		mean	1	0.00394767		Hours	circNDUFB2			mean	NDUFB2			mean		NDUFB2	0.933474	0.97357	1.02666	0.977903	0.0474707	0.0516383	0.0557897	0.0516329
0.003763	0.00167		H1650				0	0.989662	1.12841	0.895457	1.00451	1.11302	1.00011	0.898354	1.00383		β-actin	1.00542	0.985768	0.765515	0.918902	0.119569	0.148468	0.139784	0.13594
0.025062	0.0002		circNDUFB2	Mock	RNase R		2	1.01456	0.904383	0.787312	0.902084	0.809423	0.765292	0.766245	0.78032		U1	0.100567	0.0996905	0.098654	0.0996373	0.923101	0.901239	0.893451	0.90593
0.007917	0.004781			0.968591	1.18782		4	0.926126	0.966637	0.818107	0.903623	0.676713	0.664325	0.787257	0.709432
0.005853	0.017582			0.966235	1.09512		8	0.834204	0.906956	0.808197	0.849786	0.508661	0.491367	0.503092	0.50104
0.011182	0.003204			1.06517	1.12836		12	0.929148	0.788531	0.766787	0.828155	0.349512	0.294854	0.360923	0.335096
0.008825	0.000338		mean	1	1.1371		24	0.745766	0.978146	0.799515	0.841143	0.245118	0.245012	0.250165	0.246765
0.016025	0.000124		NDUFB2	Mock	RNase R
0.029394	0.019125			1.01339	0.005608
0.028866	0.002005			0.960605	0.004303
0.00811	0.010568			1.026	0.00531
0.027219	0.000162		mean	1	0.00507367
0.025083	0.00133
0.01089	0.000572
0.003865	0.000165
0.013657	0.000153
0.003874	0.000928
0.000206	0.003942
0.007181	0.000342
0.006657	0.000662
0.028867	8.29e-05
0.008594	0.00013
0.01506	1.2e-05
0.02638	0.006592
0.022597	2.85e-05
0.001187	0.005845
0.023508	0.000223
0.002028	0.001699
0.013708	0.00032
0.002074	0.000374
0.011718	0.002759
0.011082	0.004498
0.011197	0.001527
0.019705	0.000836
0.016043	0.004221
0.012668	0.001062
0.014412	0.001134
0.015651	0.001175
0.012939	0.007455
0.028647	0.007295
0.010976	0.000393
0.00643	0.003076
0.005494	0.002482

## Sheet: Fig. 2
Fig. 2c				Fig. 2d				Fig. 2e				Fig. 2f				Fig. 2g
A549	Vector	circNDUFB2		H1650	siNC	sicircNDUFB2		A549 Migration	Vector	circNDUFB2		H1650 Migration	si-NC	si-circNDUFB2		Volume															Weight
	153	80			97	147			331	164			256	282		week 1	Vector	circNDUFB2	week 2	Vector	circNDUFB2	week 3	Vector	circNDUFB2	week 4	Vector	circNDUFB2	week 5	Vector	circNDUFB2	Vector	circNDUFB2
	150	77			94	148			314	204			228	323			5.33086	3.63156		28.4867	4.0199		78.3844	4.6025		136.145	8.85139		315.628	11.094	10	7
	162	82			109	135			309	199			242	298			7.78475	5.1548		20.1465	5.2978		52.6021	6.56667		114.859	8.47411		264.274	9.96149	10	5
mean	155	79.6667		mean	100	143.333		mean	318	189		mean	242	301			46.6375	2.41613		158.807	2.31479		210.578	3.09476		382.966	4.24362		543.081	6.34494	22	0
H1299	Vector	circNDUFB2		H460	siNC	sicircNDUFB2		A549 Invasion	Vector	circNDUFB2		H1650 Invasion	si-NC	si-circNDUFB2			10.1572	1.28002		48.6901	1.45995		102.561	2.03656		152.565	2.44902		345.226	12.3142	15	3
	80	42			224	306			162	102			213	239			20.6225	4.93294		199.133	5.63295		508.01	8.96494		791.187	13.5308		1316.69	27.9844	41	1
	83	44			210	322			157	88			229	260			7.97344	32.6301		99.2922	38.4314		321.211	74.9708		706.335	110.608		897.088	232.18	30	7
	90	40			237	329			144	70			197	281			15.3515	24.1877		174.284	41.2728		516.766	152.681		881.516	396.748		1377.22	686.565	20	1
mean	84.3333	42		mean	223.667	319		mean	154.333	86.6667		mean	213	260
								H1299 Migration	Vector	circNDUFB2		H460 Migration	si-NC	si-circNDUFB2		Fig. 2g
									263	169			171	306		Vector	circNDUFB2
									314	151			199	298		0.55	0.02
									256	156			177	272		0.88	0.02
								mean	277.667	158.667		mean	182.333	292		1.12	0.01
								H1299 Invasion	Vector	circNDUFB2		H460 Invasion	si-NC	si-circNDUFB2		1.24	0.02
									276	154			83	158		1.5	0.05
									232	131			77	149		2.86	0.47
									263	137			103	166		2.48	0.75
								mean	257	140.667		mean	87.6667	157.667

## Sheet: Fig. 3
Fig. 3b														Fig. 3e
	circNDUFB2			mean	IGF2			mean	TINCR			mean			IgG			mean	m6A			mean
IgG	0.075947	0.053533	0.100211	0.0765637	0.083818	0.065232	0.087986	0.079012	0.104475	0.119466	0.114741	0.112894		siNC	0.00558757	0.00901514	0.0118666	0.0088231	43.1525	40.7895	38.5558	40.8326
IGF2BP1	4.84108	5.27787	4.87908	4.99934	10.8614	14.2855	10.9462	12.0311	0.161389	0.152385	0.121457	0.145077		siMETTL3/14	0.0259827	0.0823064	0.073729	0.0606727	20.9516	24.1947	25.4474	23.5312
IGF2BP2	11.8042	14.0084	10.487	12.0999	37.7622	33.681	31.9137	34.4523	0.135592	0.142054	0.093341	0.123662
IGF2BP3	9.10025	8.8046	7.43438	8.44641	25.9735	25.0575	22.1553	24.3954	0.163823	0.148806	0.122827	0.145152

## Sheet: Fig. 5
Fig. 5d
A549	CXCL11	CCL5	IFNB	IFIT2	IFIT3	OASL	TNF	IFITM1	IFITM3	IFI27	IFI16	Noxa	RIG-1	IFI44	IRF7
	22.9475	18.7218	15.9701	7.46627	7.17627	5.39371	4.74589	5.07191	4.99385	4.14125	3.31829	3.3121	3.16132	3.0613	2.3697
	25.923	18.1747	14.5914	8.09745	6.90999	5.63077	5.4186	5.18933	4.55557	4.4059	4.29065	3.54191	2.51154	3.10904	2.45784
	25.5643	18.8153	14.5966	8.27271	6.0791	5.38645	5.89481	4.51131	4.40857	4.0768	4.07341	3.35057	3.14166	3.3482	2.63166
mean	24.8116	18.5706	15.0527	7.94547	6.72179	5.47031	5.3531	4.92419	4.65266	4.20798	3.89412	3.40153	2.93817	3.17285	2.4864
H1299	IFIT2	IFNB	CXCL11	IFIT3	CCL5	IFI44	OASL	IFI27	IFI16	RIG-1	NOXA	TNF	IFITM3	IRF7	IFITM1
	17.8904	16.0241	14.785	11.7163	10.1659	9.5031	7.17121	6.31892	6.36987	4.54103	4.40051	3.31285	3.00191	2.39073	2.04964
	18.3076	17.4747	15.4393	10.8063	10.1081	10.7706	5.93533	6.29507	5.6713	4.51857	4.29586	3.87258	3.34723	2.97559	1.94076
	18.9361	15.9019	13.9665	11.2234	10.1562	9.78744	6.35838	6.8289	7.73394	3.94321	4.2127	3.81176	2.46536	3.0097	1.78388
	17.2563	16.9058	15.4807	13.5194	9.72812	10.2631	6.08506	6.51512	8.10858	4.36791	3.99111	3.25113	3.0958	2.80263	2.14714
mean	18.0976	16.5766	14.9179	11.8164	10.0396	10.0811	6.3875	6.4895	6.97092	4.34268	4.22505	3.56208	2.97757	2.79466	1.98035
	Fig. 5e
		si-NC				mean	si-circNDUFB2#1				mean	si-circNDUFB2#4				mean
	CCL5	1.12953	1.0216	0.892321	0.95655	1	0.455491	0.467224	0.473851	0.464512	0.46527	0.512598	0.522629	0.518663	0.444192	0.49952
	CXCL11	1.11036	0.913841	1.02695	0.948853	1	0.614118	0.565967	0.566868	0.602249	0.587301	0.494492	0.543986	0.494256	0.536897	0.517408
	IFI16	0.995362	0.93951	1.02998	1.03515	1	0.545552	0.602993	0.581162	0.563381	0.573272	0.498868	0.508291	0.568219	0.613967	0.547336
	IFI27	0.941505	0.919311	1.02974	1.10945	1	0.736162	0.763352	0.837245	0.84486	0.795405	0.763961	0.864399	0.743362	0.748316	0.78001
	IFI44	1.15368	0.965388	0.946509	0.934422	1	0.796684	0.827232	0.756942	0.864152	0.811252	0.759704	0.750649	0.726684	0.906471	0.785877
	IFIT2	1.1079	0.897687	1.04307	0.951343	1	0.65414	0.62482	0.650524	0.661606	0.647772	0.581546	0.607047	0.650378	0.665471	0.626111
	IFIT3	0.966948	1.0247	1.04043	0.967923	1	0.87275	0.721393	0.791817	0.746353	0.783078	0.796816	0.758069	0.757979	0.791224	0.776022
	IFITM1	0.873292	1.11092	1.11124	0.904546	1	0.587714	0.524712	0.614445	0.505563	0.558109	0.656753	0.628242	0.649866	0.620071	0.638733
	IFITM3	1.00015	0.97732	0.983613	1.03892	1	0.785372	0.763571	0.760933	0.791617	0.775373	0.698078	0.690815	0.726064	0.753243	0.71705
	IFNB	0.86079	0.932865	1.06683	1.13952	1	0.555117	0.671234	0.599493	0.649479	0.618831	0.508189	0.656482	0.569014	0.532917	0.56665
	IRF7	1.0247	0.872909	1.17929	0.923099	1	0.78385	0.676616	0.648229	0.653066	0.69044	0.670077	0.598949	0.729274	0.522565	0.630216
	NOXA	0.99527	1.00429	1.02118	0.979258	1	0.575068	0.566829	0.616505	0.550574	0.577244	0.561804	0.47622	0.582775	0.560069	0.545217
	OASL	1.17864	0.805984	0.895256	1.12012	1	0.804826	0.632267	0.706999	0.713542	0.714409	0.80412	0.691298	0.806332	0.717136	0.754722
	RIG-1	0.943598	1.05018	1.01296	0.993261	1	0.718944	0.756803	0.669791	0.690074	0.708903	0.626898	0.607964	0.661269	0.614803	0.627733
	TNF	1.06948	0.93998	0.989163	1.00138	1	0.35978	0.346811	0.334211	0.347509	0.347078	0.36683	0.268499	0.272169	0.294092	0.300397
Fig. 5f					Fig. 5g
CXCL10	Vector	circNDUFB2			CXCL10	si-NC	si-circNDUFB2
	5.94994	78.4984				24.4735	20.1102
	5.21782	79.7144				26.0285	21.2804
	4.9892	83.6791				27.0671	22.3119
mean	5.38565	80.6306				27.3979	23.1569
CXCL11	Vector	circNDUFB2			mean	26.2418	21.7148
	28.8291	80.2261			CXCL11	si-NC	si-circNDUFB2
	28.8481	81.7192				38.4545	29.7286
	28.8651	83.2337				38.8869	29.7952
mean	28.8474	81.7264				38.9965	30.4133
						39.3289	30.5012
CCL5	Vector	circNDUFB2			mean	38.9167	30.1096
	15.9438	134.167			CCL5	si-NC	si-circNDUFB2
	15.9057	140.734				26.9824	22.973
	15.8164	141.198				27.1219	23.9716
mean	15.8887	138.7				27.1686	24.6596
						27.9772	25.3325
IFNβ	Vector	circNDUFB2			mean	27.3125	24.2342
	0.734465	1.84908			IFNβ	si-NC	si-circNDUFB2
	0.777142	2.08607				0.517663	0.380047
	0.812719	2.09283				0.545163	0.400702
mean	0.774775	2.00933				0.552037	0.428235
						0.661948	0.44888
					mean	0.569203	0.414466

## Sheet: Fig. 6
	Fig. 6a																		Fig. 6j
		Vector+siNC			mean	circNDUFB2+siNC			mean		circNDUFB2+siRIG-1#1		mean		circNDUFB2+siRIG-1#2		mean		ΔCt circNDUFB2	ΔCt IFNB	ΔCt RIG-1
	CXCL11	1.15785	0.911893	0.930256	1	24.2629	22.2969	23.6525	23.4041	0.05922	0.050514	0.059872	0.0565353	0.058114	0.057431	0.058806	0.058117		5.0901	8.65233	3.38314
	CCL5	1.17368	0.988191	0.838134	1	19.103	19.8207	18.9989	19.3075	0.067171	0.066047	0.065352	0.06619	0.092366	0.09407	0.078896	0.088444		7.8882	8.38331	6.36423
	IFNB	1.05056	0.994666	0.954771	1	16.7051	17.4886	16.2613	16.8184	0.087702	0.0775	0.071152	0.0787847	0.089613	0.106885	0.103294	0.0999307		7.98686	9.54164	5.91224
	IFIT2	0.996072	0.986682	1.01725	1	9.95692	10.1235	10.1964	10.0923	0.031887	0.029382	0.031974	0.031081	0.054915	0.050766	0.052473	0.052718		6.11659	9.73159	6.23407
	IFITM1	0.76552	1.13706	1.09742	1	6.95878	6.44948	7.32631	6.91152	0.011947	0.014869	0.016779	0.0145317	0.019141	0.022289	0.021972	0.021134		6.56415	12.9697	3.79075
	TNF	1.06694	0.888747	1.04432	1	6.246	6.80067	7.65321	6.89996	1.49096	1.33587	1.36369	1.39684	1.27416	1.32512	1.301	1.30009		7.09888	9.26904	4.03503
	IFI27	0.890354	0.98807	1.12157	1	4.56568	4.95962	5.50372	5.00968	0.00613	0.005623	0.005863	0.005872	0.009245	0.009204	0.010233	0.00956067		8.28591	10.0191	7.60523
	IFIT3	1.16185	0.919665	0.918481	1	4.82448	5.10677	5.38772	5.10632	0.017156	0.016284	0.018025	0.017155	0.024504	0.020585	0.02005	0.021713		7.24507	10.9328	7.76039
	OASL	1.02367	0.914835	1.0615	1	5.21774	4.45993	5.11028	4.92932	0.016254	0.016641	0.014267	0.0157207	0.020536	0.020674	0.018677	0.0199623		7.41858	11.7133	4.04019
	IFITM3	0.897831	1.04438	1.05779	1	4.00123	5.02644	5.20734	4.74501	0.138868	0.1785	0.15414	0.157169	0.193381	0.207805	0.224821	0.208669		7.70847	8.86223	6.27278
	IFI16	1.09022	1.11918	0.790605	1	3.59563	4.38986	4.1182	4.03456	0.050554	0.057394	0.053941	0.053963	0.107496	0.102408	0.09722	0.102375		7.7965	9.20561	4.26601
	IFI44	1.06139	0.963828	0.97478	1	3.22993	3.55116	3.52904	3.43671	0.008265	0.009736	0.011281	0.00976067	0.019099	0.020488	0.01689	0.0188257		9.22594	10.0849	4.71013
	Noxa	0.971124	1.01032	1.01855	1	2.97655	3.40913	3.60986	3.33185	0.778245	0.910765	1.0349	0.90797	0.848667	0.828021	0.849166	0.841951		9.35508	10.1763	4.92632
	RIG-1	0.991243	0.932605	1.07615	1	3.08882	3.14483	3.02024	3.08463	0.00603	0.006007	0.004505	0.005514	0.008027	0.009594	0.008418	0.00867967		5.7084	9.43183	6.74295
	IRF7	0.861566	1.08015	1.05828	1	2.35299	2.59859	2.64581	2.53246	0.048601	0.043435	0.05301	0.0483487	0.049222	0.048748	0.054062	0.0506773		5.82976	9.52035	6.38763
																			8.41439	7.04314	3.72015
Fig. 6b																			8.50164	9.95642	7.0243
	circNDUFB2				mean	POLR2A				mean	circSMARCA5				mean				8.65428	7.55711	5.47515
IgG	0.142858	0.135645	0.139965	0.145648	0.141029	0.249933	0.210025	0.182457	0.162064	0.20112	0.191009	0.175192	0.177846	0.166811	0.177714				8.84079	7.77853	5.49842
RIG-1	2.83385	2.72781	2.16874	2.47849	2.55222	3.02781	3.31442	3.37821	3.77742	3.37446	0.167462	0.206694	0.188893	0.192236	0.188821				8.96218	8.72207	5.51399
																			9.78436	6.67316	7.81421
Fig. 6e							Fig. 6g												9.81133	9.52864	3.46607
CXCL10	Vector+siNC	circNDUFB2+siNC	circNDUFB2+siRIG-1#1	circNDUFB2+siRIG-1#2			Volume									Weight			7.06758	10.3127	3.66831
	5.12636	80.4245	3.11758	3.57357			week 1	Vector	circNDUFB2	week 2	Vector	circNDUFB2	week 3	Vector	circNDUFB2	Vector	circNDUFB2		9.36076	10.4647	5.8929
	5.49227	87.1515	2.79857	4.76067				34.0435	20.1877		229.317	71.2325		957.64	138.174	0.75	0.12		9.55436	10.4906	6.81532
	4.44085	89.4576	3.61919	3.57357				40.521	18.4959		165.753	44.5245		582.135	54.3392	0.49	0.1		9.73312	12.6381	6.86036
mean	5.01983	85.6779	3.17845	3.96927				58.0352	18.0296		92.2658	22.7199		564.371	36.1008	0.41	0.07		9.77802	12.9102	8.2607
CXCL11	Vector+siNC	circNDUFB2+siNC	circNDUFB2+siRIG-1#1	circNDUFB2+siRIG-1#2				48.6456	34.0094		136.563	65.647		478.251	131.41	0.43	0.07		13.5583	7.0881	8.29971
	28.8961	87.9056	28.872	28.8651				28.7101	20.7852		73.8738	52.9956		315.327	67.4269	0.25	0.05		15.0987	11.933	8.69818
	28.9732	88.7029	28.8589	28.8364			Fig. 6h												13.2173	12.1758	6.39578
	28.9866	93.3221	28.8292	28.9732			Vector	circNDUFB2											9.98174	11.3575	8.001
mean	28.952	89.9769	28.8533	28.8916			7.09362	52.7595											10.0736	11.3991	8.01488
CCL5	Vector+siNC	circNDUFB2+siNC	circNDUFB2+siRIG-1#1	circNDUFB2+siRIG-1#2			6.05992	55.6924											10.2242	11.4526	6.71512
	16.0342	115.39	17.1436	16.205			7.09362	68.8236											10.5609	11.4625	5.00054
	16.0132	125.589	17.3803	16.1692			6.83513	65.3292											10.7717	11.489	5.0273
	15.9867	129.099	16.8816	16.2234			5.54334	46.1141											11.0428	12.4595	5.16325
mean	16.0114	123.36	17.1352	16.1992															8.34473	12.5487	5.17529
IFNβ	Vector+siNC	circNDUFB2+siNC	circNDUFB2+siRIG-1#1	circNDUFB2+siRIG-1#2				Fig. 6i											12.2877	10.6941	7.22294
	0.862547	2.22797	0.826579	0.703132			CD45+CD8+	Vector	circNDUFB2										11.5137	10.742	7.25262
	0.869668	2.28197	0.901939	0.990925				0.06055	0.303116										11.5307	11.8965	7.25904
	0.919524	2.29546	0.744299	0.888242				0.063915	0.537768										11.6096	13.462	7.49711
mean	0.883913	2.26847	0.824272	0.860766				0.078344	0.456957										12.1307	14.2349	4.05814
								0.121952	0.501402										9.879	12.1875	4.15511
								0.123625	0.384375										11.3847	9.34266	4.15904
																			12.5917	9.35862	6.40946
							CD45+CD11c+	Vector	circNDUFB2										12.6742	11.2331	6.46532
								0.189911	0.422392										12.9092	11.7361	7.83885
								0.215355	0.583125										12.9774	11.7639	5.66638
								0.241853	0.407645										12.5653	11.5034	5.70465
								0.199732	0.565977										11.3132	11.244	5.86108
								0.18533	0.578508										9.2011	14.2395	8.77502
																			16.3466	15.6968	9.20543

## Sheet: Supplementary Fig. 1
	Supplementary Fig. 1a			Supplementary Fig. 1b			Supplementary Fig. 1c			Supplementary Fig. 1d
	Non-tomorous	Tumorous		Non-tomorous	Tumorous		Non-tomorous	Tumorous		Non-tomorous	Tumorous
	8.002e-05	0.0015261		0.0015097	0.000295		0.0005604	0.0002684		0.0037569	0.0001215
	0.0030217	3.004e-05		0.0004387	0.000536		0.0001056	0.0001005		0.0019125	1.593e-05
	0.0028799	8.208e-05		0.0008707	0.0035436		0.000503	0.0013745		0.0001278	0.0001409
	0.0001195	1.654e-05		0.0002543	0.0031409		0.0008238	4.18e-05		0.00014	0.0001207
	1.164e-05	7.877e-06		0.0039857	0.0003894		0.0001401	0.0002305		0.0003859	8.793e-05
	0.0001939	4.792e-06		0.0046179	0.0004		0.001267	7.882e-05		0.0005293	6.964e-05
	8.485e-05	3.668e-06		0.0029615	0.0002497		0.0001465	0.0002597		0.0002078	0.0002541
	4.479e-05	1.455e-05		7.686e-05	0.0003619		0.00012	0.0004012		0.0002447	0.0001542
	0.0010527	1.124e-05		0.0018704	0.0002588		0.001645	0.0010418		0.0002416	7.209e-05
	0.0013011	2.091e-06		0.0003122	0.000714		0.0022667	0.000159		0.0001676	4.551e-05
	2.101e-05	5.285e-05		0.0052891	0.0002557		0.0017292	0.0001647		4.106e-05	0.0001003
	0.0001062	3.951e-06		0.0002131	0.0005413		0.0009776	8.804e-05		4.427e-05	0.0001322
	0.0001497	1.983e-06		0.0001443	0.0004761		0.000271	8.709e-06		0.0001444	0.000102
	2.678e-05	3.602e-06		0.0008958	8.012e-06		0.0004082	0.0002569		0.0001216	6.181e-05
	0.0001218	6.523e-06		0.0009866	2.197e-05		0.0001479	1.608e-05		0.0005679	3.208e-05
	0.0001798	1.374e-05		0.0024671	4.687e-05		0.0012561	2.618e-05		5.306e-05	0.0001512
	0.000285	0.0001023		2.792e-05	0.0004101		4.845e-05	5.477e-06		0.0015472	0.0001531
	4.188e-05	2.587e-05		0.0003373	5.292e-05		0.000181	1.366e-05		3.365e-05	2.329e-05
	0.0027185	1.422e-05		0.0012702	3.527e-05		0.0006468	0.0014098		8.158e-05	2.625e-05
	0.0009635	1.305e-06		0.0013482	6.476e-05		0.0002005	1.194e-05		0.0005594	0.0004221
	2.02e-05	8.668e-05		0.0001956	7.556e-05		0.0002139	9.332e-05		0.0004241	0.0001084
	0.0001059	9.996e-06		0.0011158	0.0004343		0.0010144	0.0001609		0.0002614	0.0003503
	0.0004855	9.41e-06		0.0023113	0.0002023		1.967e-05	4.205e-05		6.041e-05	0.000592
	0.0001121	4.447e-05		0.0001666	1.956e-05		8.331e-05	1.049e-05		0.0003031	0.0002871
	0.0028692	0.0003359		0.0005946	0.0035325		6.254e-05	8.125e-05		8.502e-05	8.665e-05
	5.552e-05	0.0001468		0.0040372	9.788e-05		0.0004541	4.704e-05		0.0001995	5.461e-05
	0.0001415	0.0001605		0.0056667	4.792e-05		0.0020329	0.0001903		0.0002497	0.0001432
	0.0008675	6.209e-05		0.0044309	0.0002553		0.0012765	0.0002072		0.0005598	0.0001479
	9.875e-05	1.63e-05		0.0048346	0.0021756		0.0003886	0.0001669		0.0002481	0.0006404
	0.0011819	0.0003588		0.0012667	1.826e-05		2.055e-05	1.953e-05		0.0002367	6.131e-05
	0.000317	4.457e-05		0.002972	0.0001025		0.0003163	0.0012692		0.0022022	4.539e-05
	0.0014313	1.516e-05		0.0012615	8.875e-06		5.041e-05	9.088e-05		0.0001746	0.0001042
	0.0017268	0.001406		5.903e-05	0.0011844		2.591e-05	0.0001052		0.0001565	5.185e-05
	0.0026662	0.0024422		0.0004993	5.35e-05		4.441e-05	9.291e-06		0.0043624	0.0001173
	0.0015903	0.0019304		0.0004986	4.292e-05		0.0003968	0.0002752		0.0041569	0.0025411
	0.0002076	0.0001804		0.00464	1.142e-05		0.0017897	8.585e-05		0.004121	0.0021491
	0.0048817	0.0011908		0.0053573	0.0018482		0.0002124	0.0002907		0.0020106	0.000503
	0.0005614	0.0003792		0.0002487	0.0010851		0.0019019	0.001372		0.0045781	0.0023021
	0.0022691	0.0011009		0.0001512	0.000497		1.11e-05	2.205e-05		0.0030002	0.003751
	0.000383	4.51e-05		0.001544	0.006593		0.00551	0.004046		0.0022885	0.000841
	0.000439	0.001672		0.008023	0.004931		0.001771	0.000178		0.0022174	0.001187
	0.000441	0.00244		0.007808	0.003916		0.001551	0.003667		0.0022058	0.000835
	0.000781	8.98e-05		0.020161	0.012322		0.003978	0.006078		0.0075488	0.004352
	0.000362	0.000103		0.004797	0.002463		0.005593	0.000199		0.0064963	0.0055231
	0.005784	0.002641		0.004632	0.001372		0.00257	0.001048		0.004076	0.004193
	0.008004	0.001422		0.006561	0.006392		0.003879	0.006788		0.004278	0.000504
	0.005924	0.000527		0.001873	0.001794		0.00293	0.000321		0.004534	0.001632
	0.011813	0.000262		0.003142	0.000733		0.006004	0.000838		0.00988	0.004808
	0.016018	0.005182		0.002416	0.004014		0.002704	0.001397		0.001027	7.83e-05
	0.001415	0.000795		0.003667	0.003359		0.001723	0.001148		0.005473	0.000939
	0.001572	0.001861		0.004089	0.002235		0.002255	0.001042		0.001296	0.000222
	0.003079	0.000882		0.00273	0.00105		0.012113	0.003453		0.000268	0.002146

## Sheet: Supplementary Fig. 2
	Supplementary Fig. 2a			Supplementary Fig. 2b			Supplementary Fig. 2d
	Non-tomorous	Tumorous		Non-tomorous	Tumorous			IgG			mean	QKI			mean
	4.15465	3.62852		3.5639	2.68718		QRE a	1.63818	1.86082	1.44219	1.64706	15.1885	16.0897	14.6777	15.3186
	3.3489	3.76868		3.8614	3.45816		QRE b	0.824755	0.392809	0.458541	0.558702	4.48647	3.04506	3.34364	3.62506
	3.69513	4.72771		3.66808	2.00578
	3.59675	4.01036		3.90157	2.82339		Supplementary Fig. 2e
	3.36825	4.14898		4.05859	1.7651		A549	Vector			mean	QKI			mean
	3.80702	3.95698		3.36858	1.15154		circNDUFB2	0.677284	1.12509	1.19763	1	3.50376	4.07647	4.02849	3.86957
	3.48959	3.73639		4.07734	2.68074		NDUFB2	0.906775	0.973398	1.11983	1	0.918886	1.04622	0.940857	0.968654
	3.5245	4.76583		3.50228	3.16682
	3.69768	3.7658		3.43814	2.81048		H1650	Vector			mean	QKI			mean
	3.86344	4.69235		3.5361	2.317		circNDUFB2	0.995522	1.00103	1.00344	1	4.35731	5.96034	5.18571	5.16779
	4.92659	4.10743		3.44066	0.988348		NDUFB2	0.798606	1.22467	0.97672	1	1.11503	0.854006	1.03513	1.00139
	3.5166	4.32462		4.15193	1.9312
	3.56111	3.9534		3.14231	2.84615
	3.53098	3.5837		3.81273	3.23725
	4.81686	3.72715		3.71969	3.76344
	3.69094	3.04905		3.15975	3.2163
	3.4468	3.6388		3.76829	2.80773
	3.65021	4.85949		3.42344	2.87887
	3.95514	4.56809		3.82633	2.2152
	4.00853	3.37981		3.85383	2.74877
	3.17765	3.64695		3.77621	2.79974
	3.49907	3.99507		3.26205	3.07651
	3.87235	3.99661		3.65159	2.12346
	4.02902	4.56301		4.23744	2.81042
	3.8944	4.27214		4.01068	3.17864
	3.81456	3.80988		3.9856	2.83957
	4.0306	4.14957		3.17161	2.18199
	3.77092	4.26654		3.49378	2.50241
	3.67335	4.50461		3.97926	2.98492
	3.36745	3.81755		4.1551	3.63929
	3.55775	2.69101		4.21499	3.00319
	3.5747	3.64478		3.69094	3.35306
	3.99532	3.60206		3.77076	3.65755
	3.9803	3.8802		3.7611	3.58574
	3.95483	3.90415		3.29053	3.34207
	3.76971	3.71634		3.59906	2.96511
	4.00171	3.90017		3.59457	2.47366
	3.46896	4.04458		3.59398	2.14904
	3.72425	3.29948		3.76319	4.52482
	3.32154	5.26782		4.59336	3.02343
	4.70052	4.50634		4.13716	2.61644
	4.64794	4.18232		3.96735	3.93625
	5.23565	4.73299		4.29632	3.68894
	4.92669	4.86709		4.26905	3.79924
	4.11414	4.71747		4.5097	3.04401
	4.40933	4.55188		3.65205	3.04487
	4.15237	5.01701		4.13597	3.32996
	4.08946	4.43183		4.16516	3.36953
	4.47014	4.16794		3.98428	3.304
	4.21717	3.6122		3.80375	3.7132
	3.90866	4.60135		4.36487	3.11265
	4.25882	4.8334		4.27582	3.56662
	4.2007	4.02942		4.66006	3.44532
	4.13716	3.99064		4.22928	3.45483
	3.87177	3.33323		4.7442	2.88393
	3.82796	3.69391		4.46106	3.34546
	4.00038	4.42861		4.31843	2.88678
	3.91264	3.78599		4.70271	2.73119
	3.93078	4.02564		4.21801	4.09181
	3.85967	4.36046		4.72671	3.87248
	4.72504	4.36046		4.38545	2.71713
	4.08321	3.90763		4.41025	2.7356
	3.94392	4.18438		3.58847	2.19901
	4.04539	4.85607		4.30717	3.23125
	3.82	4.57662		4.80032	3.37825
	4.07821	4.1508		4.15869	3.32845
	4.23916	4.4962		4.61717	3.10124
	3.67092	3.90796		4.15119	2.86699
	3.91517	4.31325		4.77706	2.23328
	3.92971	4.10426		4.83816	2.50981
	3.97545	4.61823		4.50147	4.08359
	4.29891	4.43366		4.77076	3.25653
	3.93589	4.01324		4.77935	2.85057
	5.12116	4.75949		4.79453	3.47087
	5.52411	4.84111		4.99858	3.58265
	4.52924	3.78118		3.77524	2.11148
	4.50921	3.8447		4.77135	3.42088
	3.52241	4.2375		4.4153	3.34518
	5.11157	4.32194		4.66432	2.44254
	4.20606	4.02226		4.35245	3.38009
	4.2656	4.61717		4.68754	3.66164
	4.30759	4.19664		4.32461	3.58393
	3.97545	4.64063		4.32768	3.01467
	3.97138	4.82023		4.51848	2.64235
	3.91193	4.03622		4.78335	3.23797
	4.38633	4.45637		4.15993	2.63384
	4.42997	4.37188		4.42586	2.2338
	4.20606	4.46155		4.48292	2.69843
	3.94643	4.20766		4.42632	3.32166
	5.00068	5.21557		4.47862	3.38734
	3.90467	3.27564		4.32982	3.88458
	4.79392	3.68361		4.13276	3.39768
	3.83829	4.24578		5.18739	2.8038
	4.19257	4.33818		3.46902	3.80959
	4.26265	4.51065		4.58712	3.90252
	4.32678	4.54443		4.38137	3.5133
	3.99741	4.53162		4.66806	2.56317

## Sheet: Supplementary Fig. 3
	Supplementary Fig. 3a
	BEAS-2B	A549	H1299	H460	H1975	H1703	H2170	H1650
	0.870086	0.407146	0.394919	0.536334	0.596681	0.678717	0.688088	1.12575
	1.02412	0.446187	0.495659	0.40849	0.572425	1.05004	1.17482	1.24699
	1.1058	0.374436	0.547129	0.885665	0.96711	1.18762	1.14098	1.62448
	1	0.421131	0.787903	0.588071	0.971759	0.695955	0.733296	1.48526
mean	1	0.412225	0.556403	0.60464	0.776994	0.903083	0.934295	1.37062
	Supplementary Fig. 3e
	A549
		Vector			mean	circNDUFB2			mean
	circNDUFB2	0.901638	1.106	0.992365	1	540.002	605.71	578.839	574.85
	NDUFB2	0.99547	1.01506	0.989474	1	1.01343	1.05134	1.06493	1.04323
	H1299
		Vector			mean	circNDUFB2			mean
	circNDUFB2	1.08749	0.963318	0.949194	1	347.525	335.972	330.823	338.107
	NDUFB2	0.832014	1.12302	1.04497	1	1.15354	1.01861	1.22999	1.13405
	Supplementary Fig. 3h
	H1650
		si-NC			mean	sicircNDUFB2#1			mean	sicircNDUFB2#2			mean
	circNDUFB2	1.06348	1.02744	0.909083	1	0.216066	0.218629	0.234701	0.223132	0.2386	0.320812	0.293127	0.28418
	NDUFB2	1.02955	0.975472	0.994976	1	0.971959	0.964069	0.913634	0.949887	0.47699	0.488326	0.453292	0.472869
	H460
		si-NC			mean	sicircNDUFB2#1			mean	sicircNDUFB2#2			mean
	circNDUFB2	0.967162	1.01114	1.0217	1	0.160967	0.149841	0.141715	0.150841	0.133078	0.236005	0.145328	0.17147
	NDUFB2	1.04269	0.95069	1.00662	1	0.947832	0.95489	0.971055	0.957926	0.702664	0.617182	0.611831	0.643892
	H1650	circNDUFB2				mean	NDUFB2				mean
	si-NC	0.91198	0.8965	1.10357	1.08795	1	1.11909	1.03807	0.869369	0.973468	1
	si-circNDUFB2#3	0.445274	0.464246	0.463307	0.484402	0.464307	0.772346	0.817694	0.722297	0.748682	0.765255
	si-circNDUFB2#4	0.146455	0.173022	0.193536	0.158348	0.16784	0.993819	1.02945	0.806716	0.930977	0.940241
	H460	circNDUFB2				mean	NDUFB2				mean
	si-NC	0.940628	0.950851	0.961207	1.14731	1	1.07961	1.07453	0.950816	0.895045	1
	si-circNDUFB2#3	0.444319	0.463384	0.441648	0.574751	0.481025	0.752449	0.874455	0.829526	0.843728	0.82504
	si-circNDUFB2#4	0.197176	0.203403	0.204379	0.206445	0.202851	1.04584	1.02373	0.87852	0.966131	0.978555
	Supplementary Fig. 3j
	H1650 Migration	si-NC#2	si-circNDUFB2#4		H460 Migration	si-NC#2	si-circNDUFB2#4
		219	326			147	369
		226	298			178	311
		190	311			150	320
	mean	211.667	311.667		mean	158.333	333.333
	H1650 Invasion	si-NC#2	si-circNDUFB2#4		H460 Invasion	si-NC#2	si-circNDUFB2#4
		174	280			93	145
		188	295			86	161
		201	260			105	152
	mean	187.667	278.333		mean	94.6667	152.667
		Supplementary Fig. 3k			Supplementary Fig. 3l
		Vector	circNDUFB2		Vector	circNDUFB2
		0.229	0.043		0.000129695	0.0125228
		0.413	0.06		0.000245828	0.00802907
		0.323	0.02		0.00036873	0.0273913
		0.073	0.031		0.000158599	0.033759
		0.126	0.021		0.000521972	0.0557882
		0.051	0.01		0.000146936	0.0134673
		0.029	0.022		0.000492638	0.0320476
		0.023	0.024

## Sheet: Supplementary Fig. 4
Supplementary Fig. 4a
A549
	circNDUFB2				mean	linearNDUFB2				mean
pZW-FCS-Vector	0.000484	0.000473	0.000489	0.001	0.0006115	0.010983	0.011674	0.010034	0.012	0.0111727
pZW-FCS-circNDUFB2	0.15162	0.143244	0.1413	0.132	0.142041	0.219246	0.263501	0.267409	0.307	0.264289
pZW-FCS-linearNDUFB2	0.001101	0.001131	0.000965	0.001	0.00104925	0.385865	0.360812	0.435063	0.4	0.395435
H1299
	circNDUFB2				mean	linearNDUFB2				mean
pZW-FCS-Vector	0.000555	0.00057	0.000633	0.001	0.0006895	0.043753	0.040624	0.042889	0.04	0.0418165
pZW-FCS-circNDUFB2	0.135002	0.136311	0.146732	0.146	0.141011	0.267978	0.314701	0.332087	0.328	0.310692
pZW-FCS-linearNDUFB2	0.000828	0.000946	0.000971	0.001	0.00093625	0.393933	0.389429	0.359105	0.426	0.392117
Supplementary Fig. 4b
A549
pZW-FCS-Vector					mean	pZW-FCS-linearNDUFB2					mean
0.164	0.162	0.161	0.154	0.159	0.16	0.157	0.161	0.158	0.156	0.163	0.159
0.274	0.262	0.248	0.254	0.245	0.2566	0.244	0.26	0.25	0.249	0.245	0.2496
0.494	0.473	0.46	0.472	0.456	0.471	0.421	0.456	0.438	0.411	0.428	0.4308
0.951	0.943	0.937	0.927	0.932	0.938	0.853	0.914	0.913	0.893	0.915	0.8976
1.883	1.704	1.81	1.749	1.708	1.7708	1.659	1.67	1.727	1.57	1.727	1.6706
H1299
pZW-FCS-Vector					mean	pZW-FCS-linearNDUFB2					mean
0.155	0.151	0.15	0.149	0.149	0.1508	0.152	0.15	0.151	0.151	0.151	0.151
0.236	0.225	0.227	0.227	0.222	0.2274	0.254	0.252	0.243	0.249	0.241	0.2478
0.499	0.497	0.499	0.483	0.494	0.4944	0.554	0.566	0.578	0.566	0.577	0.5682
0.912	0.93	0.917	0.891	0.886	0.9072	0.96	0.977	0.971	0.962	0.958	0.9656
1.65	1.718	1.765	1.723	1.84	1.7392	1.74	1.896	1.885	1.692	1.917	1.826
Supplementary Fig. 4c
A549	pZW-FCS-Vector	pZW-FCS-linearNDUFB2			H1299	pZW-FCS-Vector	pZW-FCS-linearNDUFB2
	287	319	Migration			321	297	Migration
	317	339				304	342
	329	327				272	276
mean	311	328.333			mean	299	305
	176	186	Invasion			200	206	Invasion
	194	151				217	168
	152	157				180	187
mean	174	164.667			mean	199	187

## Sheet: Supplementary Fig.5
	Supplementary Fig. 5a
		IgG				mean	FLAG-AGO2				mean
	circNDUFB2	0.968108	1.00581	1.04552	0.980557	1	1.13339	1.00889	1.25366	1.09121	1.12179
	ciRS-7	0.965053	1.03131	1.00103	1.00371	1.00028	17.4646	17.8285	18.2933	18.4155	18.0005
	Supplementary Fig. 5b
		antisense				mean	sense				mean
	NDUFB2	0.00357574	0.00389588	0.003366	0.0037348	0.0036431	0.00387983	0.00410807	0.00352371	0.0035375	0.00376228
	circNDUFB2	1.01536	1.01828	1.04782	0.923053	1.00113	22.7949	19.7961	20.5327	18.5053	20.4073
	Supplementary Fig. 5e
		WT				mean	KH mutant				mean
	HA-IGF2BP1	15.1769	10.833	16.7931	15.9466	14.6874	2.85251	4.06264	2.86137	3.2127	3.2473
	HA-IGF2BP2	42.6175	35.2499	37.7768	39.6536	38.8244	10.6724	7.78037	8.89401	7.38045	8.6818
	HA-IGF2BP3	29.2026	24.3008	32.5621	27.5874	28.4132	6.68784	5.5748	5.9708	8.98662	6.80501
	Supplementary Fig. 5h
		si-NC			mean	si-METTL3#1			mean	si-METTL3#2			mean
	circNDUFB2	0.974984	1.02523	0.99979	1	0.91324	1.05237	0.980341	0.981984	1.00351	0.81294	0.791654	0.869368
	METTL3	1.00672	1.02134	0.971939	1	0.24866	0.262663	0.276512	0.262611	0.0874889	0.0947548	0.0951905	0.0924781
	Supplementary Fig. 5i
		si-NC			mean	si-METTL14#1			mean	si-METTL14#2			mean
	circNDUFB2	0.974984	1.02523	0.99979	1	0.7908	0.951482	0.933988	0.89209	0.98158	0.964922	0.995341	0.980614
	METTL14	0.942442	1.00625	1.0513	1	0.0385251	0.0377599	0.0480188	0.0414346	0.0696084	0.0567636	0.035139	0.053837
	Supplementary Fig. 5j
		A549-Vector				mean	A549-circNDUFB2				mean	H1299-Vector				mean	H1299-circNDUFB2				mean
	IGF2BP1	0.991	0.956642	0.839075	1.21311	0.999956	1.19754	1.43595	1.06709	1.12079	1.20534	1.10947	0.96639	0.986056	0.93808	1	0.914479	0.917575	1.05028	1.11766	1
	IGF2BP2	0.954881	0.953535	1.08984	1.00175	1	0.865953	0.9545	1.10636	1.19842	1.03131	0.997169	1.04503	0.962072	0.995733	1	0.986603	0.990481	1.05891	0.964008	1
	IGF2BP3	0.945856	0.993225	1.08197	0.978945	1	0.958544	0.984371	1.0173	0.961064	0.980321	1.01023	0.867144	1.07181	1.05081	1	1.0314	0.985993	0.938909	1.0437	1
	Supplementary Fig. 5k
		H1650-siNC				mean	H1650-sicircNDUFB2#1				mean	H460-siNC				mean	H460-sicircNDUFB2#1				mean
	IGF2BP1	0.79292	0.939216	1.19338	1.07449	1	0.923564	1.31734	1.05492	1.22694	1.13069	1.14338	0.974949	1.07606	0.805612	1	0.860071	1.02758	0.932573	0.846896	0.916781
	IGF2BP2	0.956302	1.02453	0.952384	1.06679	1	0.888315	1.15403	0.752625	1.04472	0.959923	0.967668	1.03435	0.94537	1.05261	1	1.01656	1.28364	1.27361	1.08452	1.16458
	IGF2BP3	0.999116	0.95944	0.990184	1.05126	1	0.948653	1.04695	1.0616	1.18756	1.06119	1.02153	1.07468	0.97859	0.925201	1	0.986043	1.31406	1.15714	1.23903	1.17407
		H1650-siNC#2					H1650-sicircNDUFB2#4					H460-siNC#2					H460-sicircNDUFB2#4
	IGF2BP1	1.10452	1.10105	0.886057	0.908373	1	1.14444	1.30212	1.07424	1.02701	1.13695	1.03286	0.949618	0.99465	1.02287	1	0.998503	1.0219	1.04082	0.964875	1.00653
	IGF2BP2	0.937461	1.11461	0.952984	0.994951	1	1.03614	1.02519	0.938091	1.09542	1.02371	1.00897	1.18393	0.875022	0.932072	1	0.988145	1.26525	1.03408	0.997247	1.07118
	IGF2BP3	1.00688	1.00759	0.896684	1.08884	1	1.07772	1.08268	1.14667	0.968264	1.06883	0.983793	0.993992	1.00992	1.01229	1	1.01569	0.928649	1.05796	1.01555	1.00446

[truncated: 4 more sheets: Supplementary Fig. 6, Supplementary Fig. 7, Supplementary Fig. 8, Supplementary Fig. 9]
